# Supplementary material for: Factors affecting road safety compliance in a low- and middle-income country: An observational study from Lebanon
Source: PLOS Glob Public Health. 2022 Mar 28;2(3):e0000154. doi: 10.1371/journal.pgph.0000154 (PMC10021161; doi:10.1371/journal.pgph.0000154)
Supplement: S1 Data — (XLSX) [file pgph.0000154.s002.xlsx]

## Sheet: Sheet1
TRANSTYPE	PRICE	DRIVERRIDER	GENDER	AGE	safety	BEHAVIOR	position	TIMEOFDAY	Location	DAYOFWEEK
1	1	1	1	4	Seatbelt	2	Driver Seat	2	Beirut	7
1	1	1	1	7	Seatbelt	2	Driver Seat	3	Bekaa	6
1	1	1	1	7	Seatbelt	2	Driver Seat	1	Bekaa	2
1	1	1	1	5	Seatbelt	2	Driver Seat	1	Bekaa	3
1	1	1	1	7	Seatbelt	2	Driver Seat	2	Bekaa	3
1	1	1	1	6	Seatbelt	2	Driver Seat	2	Bekaa	3
1	1	1	1	5	Seatbelt	2	Driver Seat	1	Bekaa	4
1	1	1	1	5	Seatbelt	2	Driver Seat	1	Bekaa	4
1	1	1	2	6	Seatbelt	2	Driver Seat	3	Beirut	6
1	1	1	2	6	Seatbelt	2	Driver Seat	2	Beirut	7
1	1	1	2	4	Seatbelt	2	Driver Seat	2	Beirut	7
1	1	1	2	6	Seatbelt	2	Driver Seat	2	Beirut	7
1	1	1	2	6	Seatbelt	2	Driver Seat	2	Beirut	7
1	1	1	2	6	Seatbelt	2	Driver Seat	1	Beirut	1
1	1	1	2	5	Seatbelt	2	Driver Seat	2	Beirut	1
1	1	1	2	5	Seatbelt	2	Driver Seat	2	Beirut	1
1	1	1	2	5	Seatbelt	2	Driver Seat	2	Beirut	1
1	1	1	2	5	Seatbelt	2	Driver Seat	2	Beirut	1
1	1	1	2	4	Seatbelt	2	Driver Seat	1	Beirut	2
1	1	1	2	4	Seatbelt	2	Driver Seat	2	Beirut	2
1	1	1	2	4	Seatbelt	2	Driver Seat	2	Beirut	2
1	1	1	2	5	Seatbelt	2	Driver Seat	2	Beirut	2
1	1	1	2	5	Seatbelt	2	Driver Seat	2	Beirut	2
1	1	1	2	4	Seatbelt	2	Driver Seat	2	Beirut	3
1	1	1	2	4	Seatbelt	2	Driver Seat	2	Beirut	3
1	1	1	2	5	Seatbelt	2	Driver Seat	2	Beirut	4
1	1	1	2	5	Seatbelt	2	Driver Seat	2	Beirut	5
1	1	1	2	5	Seatbelt	2	Driver Seat	2	Beirut	5
1	1	1	2	5	Seatbelt	2	Driver Seat	2	Beirut	5
1	1	1	2	5	Seatbelt	2	Driver Seat	2	Beirut	5
1	1	1	2	5	Seatbelt	2	Driver Seat	2	Beirut	5
1	1	1	2	4	Seatbelt	2	Driver Seat	2	Beirut	5
1	1	1	2	5	Seatbelt	2	Driver Seat	2	Beirut	5
1	1	1	2	3	Seatbelt	2	Driver Seat	2	Bekaa	3
1	1	4	1	4	Seatbelt	2	Passenger Back Seat	2	Beirut	2
1	1	4	1	5	Seatbelt	2	Passenger Back Seat	1	Bekaa	2
1	1	4	1	5	Seatbelt	2	Passenger Back Seat	2	Bekaa	3
1	1	6	1	2	Seatbelt	2	Passenger Back Seat	1	Bekaa	4
1	1	6	1	2	Seatbelt	2	Passenger Back Seat	1	Bekaa	5
1	1	6	1	2	Seatbelt	2	Passenger Back Seat	1	Bekaa	5
1	1	6	1	4	Seatbelt	2	Passenger Back Seat	2	Bekaa	5
1	1	6	2	2	Seatbelt	2	Passenger Back Seat	2	Beirut	7
1	1	4	2	4	Seatbelt	2	Passenger Back Seat	2	Beirut	7
1	1	6	2	3	Seatbelt	2	Passenger Back Seat	2	Beirut	2
1	1	6	2	3	Seatbelt	2	Passenger Back Seat	2	Beirut	2
1	1	6	2	3	Seatbelt	2	Passenger Back Seat	2	Beirut	2
1	1	4	2	2	Seatbelt	2	Passenger Back Seat	2	Bekaa	7
1	1	6	2	2	Seatbelt	2	Passenger Back Seat	1	Bekaa	1
1	1	6	2	4	Seatbelt	2	Passenger Back Seat	1	Bekaa	5
1	1	6	2	4	Seatbelt	2	Passenger Back Seat	2	Bekaa	5
1	1	4	1	6	Seatbelt	2	Passenger Front Seat	2	Beirut	7
1	1	4	1	5	Seatbelt	2	Passenger Front Seat	2	Beirut	1
1	1	4	1	5	Seatbelt	2	Passenger Front Seat	2	Beirut	1
1	1	4	1	5	Seatbelt	2	Passenger Front Seat	2	Beirut	1
1	1	4	1	4	Seatbelt	2	Passenger Front Seat	1	Beirut	2
1	1	4	1	4	Seatbelt	2	Passenger Front Seat	2	Beirut	2
1	1	4	1	4	Seatbelt	2	Passenger Front Seat	2	Beirut	2
1	1	4	1	4	Seatbelt	2	Passenger Front Seat	2	Beirut	3
1	1	4	1	4	Seatbelt	2	Passenger Front Seat	2	Beirut	5
1	1	4	1	5	Seatbelt	2	Passenger Front Seat	1	Bekaa	3
1	1	4	1	7	Seatbelt	2	Passenger Front Seat	1	Bekaa	3
1	1	4	1	6	Seatbelt	2	Passenger Front Seat	2	Bekaa	3
1	1	4	1	5	Seatbelt	2	Passenger Front Seat	2	Bekaa	4
1	1	6	1	4	Seatbelt	2	Passenger Front Seat	2	Bekaa	4
1	1	4	1	5	Seatbelt	2	Passenger Front Seat	2	Bekaa	5
1	1	4	1	5	Seatbelt	2	Passenger Front Seat	2	Bekaa	5
1	1	6	1	4	Seatbelt	2	Passenger Front Seat	2	Bekaa	5
1	1	1	2	6	Seatbelt	2	Passenger Front Seat	3	Beirut	6
1	1	4	2	4	Seatbelt	2	Passenger Front Seat	2	Beirut	7
1	1	4	2	5	Seatbelt	2	Passenger Front Seat	1	Bekaa	1
1	1	6	2	2	Seatbelt	2	Passenger Front Seat	1	Bekaa	1
1	1	4	2	7	Seatbelt	2	Passenger Front Seat	2	Bekaa	4
1	1	1	2	5	Seatbelt	2	Passenger Front Seat	2	Bekaa	5
1	1	6	2	4	Seatbelt	2	Passenger Front Seat	2	Bekaa	5
1	3	1	1	4	Seatbelt	2	Driver Seat	2	Beirut	7
1	3	1	1	7	Seatbelt	2	Driver Seat	2	Bekaa	2
1	3	1	1	7	Seatbelt	2	Driver Seat	1	Bekaa	3
1	3	1	1	6	Seatbelt	2	Driver Seat	1	Jouniyeh	4
3	3	1	2	6	Seatbelt	2	Driver Seat	3	Beirut	6
1	3	1	2	7	Seatbelt	2	Driver Seat	3	Beirut	6
3	3	1	2	7	Seatbelt	2	Driver Seat	3	Beirut	6
3	3	1	2	6	Seatbelt	2	Driver Seat	2	Beirut	7
3	3	1	2	5	Seatbelt	2	Driver Seat	2	Beirut	7
3	3	1	2	5	Seatbelt	2	Driver Seat	2	Beirut	7
3	3	1	2	5	Seatbelt	2	Driver Seat	2	Beirut	1
1	3	1	2	5	Seatbelt	2	Driver Seat	2	Beirut	1
3	3	1	2	5	Seatbelt	2	Driver Seat	2	Beirut	1
3	3	1	2	5	Seatbelt	2	Driver Seat	2	Beirut	1
1	3	1	2	7	Seatbelt	2	Driver Seat	2	Bekaa	2
1	3	1	2	6	Seatbelt	2	Driver Seat	2	Bekaa	3
4	3	1	2	7	Seatbelt	2	Driver Seat	1	Bekaa	5
4	3	1	2	6	Seatbelt	2	Driver Seat	1	Bekaa	5
3	3	1	2	5	Seatbelt	2	Driver Seat	1	Saida	5
1	3	1	2	5	Seatbelt	2	Driver Seat	1	Jouniyeh	2
1	3	1	2	6	Seatbelt	2	Driver Seat	1	Jouniyeh	2
1	3	1	2	6	Seatbelt	2	Driver Seat	2	Jouniyeh	2
3	3	1	2	6	Seatbelt	2	Driver Seat	2	Jouniyeh	2
1	3	1	2	3	Seatbelt	2	Driver Seat	2	Jouniyeh	2
1	3	1	2	3	Seatbelt	2	Driver Seat	1	Jouniyeh	4
1	3	1	2	6	Seatbelt	2	Driver Seat	2	Jouniyeh	4
3	3	1	2	6	Seatbelt	2	Driver Seat	2	Jouniyeh	4
1	3	1	2	6	Seatbelt	2	Driver Seat	2	Jouniyeh	4
3	3	1	2	6	Seatbelt	2	Driver Seat	2	Jouniyeh	4
3	3	1	2	6	Seatbelt	2	Driver Seat	2	Jouniyeh	4
3	3	1	2	6	Seatbelt	2	Driver Seat	2	Jouniyeh	4
3	3	1	2	6	Seatbelt	2	Driver Seat	2	Jouniyeh	4
1	3	4	1	5	Seatbelt	2	Passenger Front Seat	2	Beirut	7
1	3	4	1	5	Seatbelt	2	Passenger Front Seat	2	Beirut	1
1	3	4	1	6	Seatbelt	2	Passenger Front Seat	2	Bekaa	2
1	3	4	1	5	Seatbelt	2	Passenger Front Seat	2	Bekaa	4
1	3	4	2	4	Seatbelt	2	Passenger Front Seat	1	Beirut	4
4	3	4	2	5	Seatbelt	2	Passenger Front Seat	1	Bekaa	5
4	3	4	2	5	Seatbelt	2	Passenger Front Seat	1	Bekaa	5
1	3	2	2	5	Seatbelt	2	Passenger Front Seat	1	Jouniyeh	4
1	2	1	1	5	Seatbelt	2	Driver Seat	3	Beirut	6
1	2	1	1	7	Seatbelt	2	Driver Seat	3	Beirut	6
1	2	1	1	7	Seatbelt	2	Driver Seat	3	Beirut	6
1	2	1	1	4	Seatbelt	2	Driver Seat	1	Beirut	2
1	2	1	1	4	Seatbelt	2	Driver Seat	2	Beirut	2
1	2	1	1	4	Seatbelt	2	Driver Seat	2	Beirut	3
1	2	1	1	4	Seatbelt	2	Driver Seat	2	Beirut	3
1	2	1	1	4	Seatbelt	2	Driver Seat	2	Beirut	5
1	2	1	1	4	Seatbelt	2	Driver Seat	2	Tripoli	2
1	2	1	1	6	Seatbelt	2	Driver Seat	1	Tyre	1
1	2	1	1	6	Seatbelt	2	Driver Seat	1	Tyre	4
1	2	1	1	6	Seatbelt	2	Driver Seat	1	Tyre	3
1	2	1	1	7	Seatbelt	2	Driver Seat	2	Bekaa	3
1	2	1	1	5	Seatbelt	2	Driver Seat	2	Bekaa	5
1	2	1	2	5	Seatbelt	2	Driver Seat	3	Beirut	6
1	2	1	2	5	Seatbelt	2	Driver Seat	3	Beirut	6
3	2	1	2	7	Seatbelt	2	Driver Seat	3	Beirut	6
1	2	1	2	7	Seatbelt	2	Driver Seat	3	Beirut	6
1	2	1	2	5	Seatbelt	2	Driver Seat	3	Beirut	6
1	2	1	2	5	Seatbelt	2	Driver Seat	3	Beirut	6
1	2	1	2	5	Seatbelt	2	Driver Seat	2	Beirut	7
1	2	1	2	5	Seatbelt	2	Driver Seat	2	Beirut	7
1	2	1	2	5	Seatbelt	2	Driver Seat	2	Beirut	7
1	2	1	2	6	Seatbelt	2	Driver Seat	2	Beirut	7
1	2	1	2	6	Seatbelt	2	Driver Seat	2	Beirut	7
1	2	1	2	5	Seatbelt	2	Driver Seat	2	Beirut	7
1	2	1	2	5	Seatbelt	2	Driver Seat	2	Beirut	7
1	2	1	2	6	Seatbelt	2	Driver Seat	2	Beirut	1
1	2	1	2	5	Seatbelt	2	Driver Seat	2	Beirut	1
1	2	1	2	4	Seatbelt	2	Driver Seat	2	Beirut	1
1	2	1	2	6	Seatbelt	2	Driver Seat	2	Beirut	1
1	2	1	2	5	Seatbelt	2	Driver Seat	2	Beirut	1
3	2	1	2	6	Seatbelt	2	Driver Seat	2	Beirut	1
1	2	1	2	4	Seatbelt	2	Driver Seat	2	Beirut	1
1	2	1	2	4	Seatbelt	2	Driver Seat	2	Beirut	1
1	2	1	2	5	Seatbelt	2	Driver Seat	1	Beirut	2
1	2	1	2	5	Seatbelt	2	Driver Seat	1	Beirut	2
1	2	1	2	5	Seatbelt	2	Driver Seat	2	Beirut	2
1	2	1	2	5	Seatbelt	2	Driver Seat	2	Beirut	2
1	2	1	2	4	Seatbelt	2	Driver Seat	2	Beirut	2
1	2	1	2	4	Seatbelt	2	Driver Seat	1	Beirut	3
1	2	1	2	4	Seatbelt	2	Driver Seat	1	Beirut	3
1	2	1	2	4	Seatbelt	2	Driver Seat	1	Beirut	3
1	2	1	2	4	Seatbelt	2	Driver Seat	1	Beirut	3
1	2	1	2	4	Seatbelt	2	Driver Seat	2	Beirut	3
1	2	1	2	4	Seatbelt	2	Driver Seat	2	Beirut	3
1	2	1	2	5	Seatbelt	2	Driver Seat	2	Beirut	3
1	2	1	2	4	Seatbelt	2	Driver Seat	2	Beirut	3
1	2	1	2	4	Seatbelt	2	Driver Seat	1	Beirut	4
1	2	1	2	5	Seatbelt	2	Driver Seat	2	Beirut	4
1	2	1	2	4	Seatbelt	2	Driver Seat	2	Beirut	4
1	2	1	2	4	Seatbelt	2	Driver Seat	2	Beirut	4
1	2	1	2	6	Seatbelt	2	Driver Seat	2	Beirut	4
1	2	1	2	4	Seatbelt	2	Driver Seat	2	Beirut	4
1	2	1	2	4	Seatbelt	2	Driver Seat	2	Beirut	5
1	2	1	2	4	Seatbelt	2	Driver Seat	2	Beirut	5
1	2	1	2	4	Seatbelt	2	Driver Seat	2	Beirut	5
1	2	1	2	4	Seatbelt	2	Driver Seat	2	Beirut	5
1	2	1	2	6	Seatbelt	2	Driver Seat	2	Tyre	1
3	2	1	2	7	Seatbelt	2	Driver Seat	2	Bekaa	7
3	2	1	2	7	Seatbelt	2	Driver Seat	2	Bekaa	2
4	2	1	2	6	Seatbelt	2	Driver Seat	2	Bekaa	5
1	2	1	2	4	Seatbelt	2	Driver Seat	2	Saida	7
1	2	1	2	5	Seatbelt	2	Driver Seat	1	Saida	3
4	2	1	2	6	Seatbelt	2	Driver Seat	1	Saida	3
1	2	1	2	4	Seatbelt	2	Driver Seat	1	Saida	3
1	2	1	2	5	Seatbelt	2	Driver Seat	1	Saida	3
1	2	1	2	4	Seatbelt	2	Driver Seat	1	Saida	3
4	2	1	2	4	Seatbelt	2	Driver Seat	1	Saida	4
1	2	1	2	4	Seatbelt	2	Driver Seat	1	Saida	4
4	2	1	2	6	Seatbelt	2	Driver Seat	1	Saida	5
1	2	1	2	5	Seatbelt	2	Driver Seat	1	Saida	5
4	2	1	2	5	Seatbelt	2	Driver Seat	1	Saida	5
1	2	1	2	4	Seatbelt	2	Driver Seat	1	Saida	5
1	2	1	2	5	Seatbelt	2	Driver Seat	1	Saida	5
4	2	4	2	6	Seatbelt	2	Driver Seat	2	Nabatiyeh	7
1	2	1	2	4	Seatbelt	2	Driver Seat	3	Southern Beirut	6
1	2	1	2	4	Seatbelt	2	Driver Seat	3	Southern Beirut	6
1	2	1	2	4	Seatbelt	2	Driver Seat	2	Southern Beirut	7
1	2	1	2	4	Seatbelt	2	Driver Seat	2	Southern Beirut	7
1	2	1	2	4	Seatbelt	2	Driver Seat	1	Southern Beirut	1
1	2	1	2	4	Seatbelt	2	Driver Seat	1	Southern Beirut	1
1	2	1	2	4	Seatbelt	2	Driver Seat	2	Southern Beirut	1
1	2	1	2	4	Seatbelt	2	Driver Seat	1	Southern Beirut	2
1	2	1	2	4	Seatbelt	2	Driver Seat	1	Southern Beirut	2
1	2	1	2	4	Seatbelt	2	Driver Seat	1	Southern Beirut	3
1	2	1	2	4	Seatbelt	2	Driver Seat	2	Southern Beirut	3
1	2	1	2	4	Seatbelt	2	Driver Seat	1	Southern Beirut	4
1	2	1	2	4	Seatbelt	2	Driver Seat	2	Southern Beirut	4
1	2	1	2	4	Seatbelt	2	Driver Seat	2	Southern Beirut	5
1	2	1	2	4	Seatbelt	2	Driver Seat	2	Southern Beirut	5
1	2	1	2	4	Seatbelt	2	Driver Seat	2	Southern Beirut	5
1	2	1	2	4	Seatbelt	2	Driver Seat	2	Southern Beirut	5
1	2	1	2	5	Seatbelt	2	Driver Seat	1	Jouniyeh	2
1	2	1	2	6	Seatbelt	2	Driver Seat	2	Jouniyeh	2
1	2	1	2	5	Seatbelt	2	Driver Seat	2	Jouniyeh	4
1	2	1	2	5	Seatbelt	2	Driver Seat	2	Jouniyeh	4
1	2	1	2	5	Seatbelt	2	Driver Seat	2	Jouniyeh	4
1	2	1	2	5	Seatbelt	2	Driver Seat	2	Jouniyeh	4
1	2	1	2	4	Seatbelt	2	Driver Seat	2	Jouniyeh	4
1	2	4	1	5	Seatbelt	2	Passenger Back Seat	2	Beirut	7
1	2	4	1	4	Seatbelt	2	Passenger Back Seat	2	Beirut	1
1	2	6	1	2	Seatbelt	2	Passenger Back Seat	2	Beirut	2
1	2	4	1	4	Seatbelt	2	Passenger Back Seat	2	Beirut	3
3	2	4	1	5	Seatbelt	2	Passenger Back Seat	2	Bekaa	7
1	2	4	1	5	Seatbelt	2	Passenger Back Seat	1	Bekaa	2
1	2	4	1	5	Seatbelt	2	Passenger Back Seat	2	Bekaa	2
1	2	4	1	5	Seatbelt	2	Passenger Back Seat	2	Bekaa	3
1	2	4	1	6	Seatbelt	2	Passenger Back Seat	2	Bekaa	3
3	2	4	1	3	Seatbelt	2	Passenger Back Seat	2	Bekaa	3
1	2	6	1	1	Seatbelt	2	Passenger Back Seat	1	Bekaa	4
1	2	6	1	2	Seatbelt	2	Passenger Back Seat	1	Bekaa	4
1	2	6	1	4	Seatbelt	2	Passenger Back Seat	1	Bekaa	5
1	2	6	1	2	Seatbelt	2	Passenger Back Seat	1	Bekaa	5
1	2	6	1	1	Seatbelt	2	Passenger Back Seat	1	Bekaa	5
1	2	4	1	4	Seatbelt	2	Passenger Back Seat	2	Saida	3
1	2	6	2	2	Seatbelt	2	Passenger Back Seat	2	Beirut	1
3	2	4	2	5	Seatbelt	2	Passenger Back Seat	2	Beirut	2
1	2	4	2	4	Seatbelt	2	Passenger Back Seat	1	Beirut	3
1	2	6	2	1	Seatbelt	2	Passenger Back Seat	1	Bekaa	4
1	2	6	2	2	Seatbelt	2	Passenger Back Seat	1	Bekaa	4
1	2	6	2	1	Seatbelt	2	Passenger Back Seat	1	Bekaa	4
3	2	6	2	2	Seatbelt	2	Passenger Back Seat	1	Bekaa	4
3	2	6	2	1	Seatbelt	2	Passenger Back Seat	1	Bekaa	5
3	2	6	2	1	Seatbelt	2	Passenger Back Seat	1	Bekaa	5
1	2	6	2	4	Seatbelt	2	Passenger Back Seat	1	Bekaa	5
3	2	6	2	2	Seatbelt	2	Passenger Back Seat	1	Saida	5
1	2	4	1	5	Seatbelt	2	Passenger Front Seat	2	Beirut	7
1	2	4	1	6	Seatbelt	2	Passenger Front Seat	2	Beirut	7
1	2	4	1	5	Seatbelt	2	Passenger Front Seat	2	Beirut	7
1	2	4	1	5	Seatbelt	2	Passenger Front Seat	2	Beirut	1
1	2	4	1	4	Seatbelt	2	Passenger Front Seat	2	Beirut	1
1	2	4	1	5	Seatbelt	2	Passenger Front Seat	2	Beirut	1
1	2	4	1	5	Seatbelt	2	Passenger Front Seat	2	Beirut	1
1	2	4	1	4	Seatbelt	2	Passenger Front Seat	2	Beirut	1
1	2	4	1	5	Seatbelt	2	Passenger Front Seat	2	Beirut	2
1	2	4	1	4	Seatbelt	2	Passenger Front Seat	2	Beirut	2
1	2	4	1	5	Seatbelt	2	Passenger Front Seat	2	Beirut	2
1	2	4	1	4	Seatbelt	2	Passenger Front Seat	1	Beirut	3
1	2	4	1	4	Seatbelt	2	Passenger Front Seat	2	Beirut	3
1	2	4	1	4	Seatbelt	2	Passenger Front Seat	2	Beirut	3
1	2	4	1	5	Seatbelt	2	Passenger Front Seat	2	Beirut	3
1	2	4	1	4	Seatbelt	2	Passenger Front Seat	2	Beirut	3
1	2	4	1	4	Seatbelt	2	Passenger Front Seat	2	Beirut	3
1	2	4	1	4	Seatbelt	2	Passenger Front Seat	1	Beirut	4
1	2	4	1	4	Seatbelt	2	Passenger Front Seat	2	Beirut	4
1	2	4	1	5	Seatbelt	2	Passenger Front Seat	2	Beirut	4
1	2	4	1	4	Seatbelt	2	Passenger Front Seat	2	Beirut	4
1	2	4	1	5	Seatbelt	2	Passenger Front Seat	2	Beirut	4
1	2	4	1	4	Seatbelt	2	Passenger Front Seat	2	Beirut	4
1	2	4	1	4	Seatbelt	2	Passenger Front Seat	2	Beirut	5
1	2	4	1	5	Seatbelt	2	Passenger Front Seat	2	Bekaa	2
1	2	4	1	5	Seatbelt	2	Passenger Front Seat	1	Bekaa	4
1	2	4	1	5	Seatbelt	2	Passenger Front Seat	1	Bekaa	5
1	2	4	1	5	Seatbelt	2	Passenger Front Seat	2	Bekaa	5
1	2	4	1	5	Seatbelt	2	Passenger Front Seat	2	Bekaa	5
1	2	4	1	6	Seatbelt	2	Passenger Front Seat	2	Saida	3
1	2	1	1	5	Seatbelt	2	Passenger Front Seat	1	Jouniyeh	2
1	2	4	2	4	Seatbelt	2	Passenger Front Seat	2	Beirut	1
1	2	4	2	4	Seatbelt	2	Passenger Front Seat	1	Beirut	3
1	2	6	2	2	Seatbelt	2	Passenger Front Seat	2	Beirut	3
1	2	6	2	3	Seatbelt	2	Passenger Front Seat	2	Beirut	3
1	2	4	2	4	Seatbelt	2	Passenger Front Seat	2	Beirut	3
1	2	6	2	2	Seatbelt	2	Passenger Front Seat	2	Beirut	4
1	2	4	2	4	Seatbelt	2	Passenger Front Seat	2	Beirut	5
1	2	4	2	4	Seatbelt	2	Passenger Front Seat	2	Beirut	5
1	2	6	2	2	Seatbelt	2	Passenger Front Seat	2	Beirut	5
1	2	6	2	2	Seatbelt	2	Passenger Front Seat	1	Tyre	4
1	2	4	2	5	Seatbelt	2	Passenger Front Seat	3	Bekaa	6
1	2	6	2	2	Seatbelt	2	Passenger Front Seat	1	Bekaa	4
4	2	4	2	5	Seatbelt	2	Passenger Front Seat	2	Bekaa	5
4	2	6	2	3	Seatbelt	2	Passenger Front Seat	1	Saida	5
1	2	4	2	5	Seatbelt	2	Passenger Front Seat	2	Jouniyeh	1
1	1	6	1	2	Seatbelt	5	Child Car seat/booster	2	Beirut	3
1	1	6	1	2	Seatbelt	5	Child Car seat/booster	2	Beirut	3
1	1	6	1	3	Seatbelt	5	Child Car seat/booster	1	Beirut	4
1	1	6	1	3	Seatbelt	5	Child Car seat/booster	1	Beirut	4
1	1	6	1	2	Seatbelt	5	Child Car seat/booster	1	Beirut	4
1	1	6	1	2	Seatbelt	5	Child Car seat/booster	1	Beirut	4
1	1	6	1	2	Seatbelt	5	Child Car seat/booster	1	Beirut	4
1	1	6	1	2	Seatbelt	5	Child Car seat/booster	1	Beirut	4
1	1	6	1	2	Seatbelt	5	Child Car seat/booster	1	Beirut	5
1	1	6	1	2	Seatbelt	5	Child Car seat/booster	1	Beirut	5
1	1	6	2	2	Seatbelt	5	Child Car seat/booster	2	Beirut	7
1	1	6	2	2	Seatbelt	5	Child Car seat/booster	2	Beirut	1
1	1	6	2	2	Seatbelt	5	Child Car seat/booster	2	Beirut	1
1	1	6	2	2	Seatbelt	5	Child Car seat/booster	1	Beirut	4
1	1	6	2	2	Seatbelt	5	Child Car seat/booster	1	Beirut	4
1	1	6	2	2	Seatbelt	5	Child Car seat/booster	2	Beirut	4
1	1	6	2	2	Seatbelt	5	Child Car seat/booster	1	Beirut	5
1	1	6	3	2	Seatbelt	5	Child Car seat/booster	2	Beirut	7
1	1	6	3	2	Seatbelt	5	Child Car seat/booster	2	Beirut	7
1	1	6	3	1	Seatbelt	5	Child Car seat/booster	1	Bekaa	2
1	1	6	3	2	Seatbelt	5	Child In between front seats	1	Bekaa	3
1	1	1	1	5	Seatbelt	5	Driver Seat	2	Beirut	7
1	1	1	1	5	Seatbelt	5	Driver Seat	2	Beirut	7
1	1	1	1	5	Seatbelt	5	Driver Seat	1	Beirut	1
1	1	1	1	4	Seatbelt	5	Driver Seat	1	Beirut	1
1	1	1	1	4	Seatbelt	5	Driver Seat	1	Beirut	1
1	1	1	1	4	Seatbelt	5	Driver Seat	1	Beirut	1
1	1	1	1	4	Seatbelt	5	Driver Seat	1	Beirut	1
1	1	1	1	4	Seatbelt	5	Driver Seat	2	Beirut	1
1	1	1	1	4	Seatbelt	5	Driver Seat	2	Beirut	1
1	1	1	1	4	Seatbelt	5	Driver Seat	1	Beirut	2
1	1	1	1	4	Seatbelt	5	Driver Seat	1	Beirut	2
1	1	1	1	4	Seatbelt	5	Driver Seat	1	Beirut	2
1	1	1	1	4	Seatbelt	5	Driver Seat	2	Beirut	2
1	1	1	1	5	Seatbelt	5	Driver Seat	1	Beirut	3
1	1	1	1	4	Seatbelt	5	Driver Seat	1	Beirut	3
1	1	1	1	5	Seatbelt	5	Driver Seat	1	Beirut	3
1	1	1	1	4	Seatbelt	5	Driver Seat	2	Beirut	3
1	1	1	1	4	Seatbelt	5	Driver Seat	2	Beirut	3
1	1	1	1	4	Seatbelt	5	Driver Seat	1	Beirut	4
1	1	1	1	4	Seatbelt	5	Driver Seat	2	Beirut	4
1	1	1	1	4	Seatbelt	5	Driver Seat	2	Beirut	4
1	1	1	1	4	Seatbelt	5	Driver Seat	1	Beirut	5
1	1	1	1	4	Seatbelt	5	Driver Seat	2	Beirut	5
1	1	1	1	4	Seatbelt	5	Driver Seat	3	Tripoli	6
1	1	1	1	4	Seatbelt	5	Driver Seat	3	Tripoli	6
1	1	1	1	4	Seatbelt	5	Driver Seat	3	Tripoli	6
1	1	1	1	4	Seatbelt	5	Driver Seat	2	Tripoli	7
1	1	1	1	6	Seatbelt	5	Driver Seat	2	Tripoli	7
1	1	1	1	5	Seatbelt	5	Driver Seat	2	Tripoli	7
1	1	1	1	4	Seatbelt	5	Driver Seat	1	Tripoli	1
1	1	1	1	4	Seatbelt	5	Driver Seat	1	Tripoli	1
1	1	1	1	4	Seatbelt	5	Driver Seat	2	Tripoli	1
1	1	1	1	4	Seatbelt	5	Driver Seat	2	Tripoli	1
1	1	1	1	5	Seatbelt	5	Driver Seat	2	Tripoli	1
1	1	1	1	4	Seatbelt	5	Driver Seat	1	Tripoli	2
1	1	1	1	4	Seatbelt	5	Driver Seat	1	Tripoli	2
1	1	1	1	6	Seatbelt	5	Driver Seat	1	Tripoli	2
1	1	1	1	4	Seatbelt	5	Driver Seat	1	Tripoli	2
1	1	1	1	5	Seatbelt	5	Driver Seat	1	Tripoli	2
1	1	1	1	5	Seatbelt	5	Driver Seat	1	Tripoli	2
1	1	1	1	5	Seatbelt	5	Driver Seat	1	Tripoli	2
1	1	1	1	4	Seatbelt	5	Driver Seat	1	Tripoli	2
1	1	1	1	6	Seatbelt	5	Driver Seat	1	Tripoli	2
1	1	1	1	6	Seatbelt	5	Driver Seat	1	Tripoli	2
1	1	1	1	4	Seatbelt	5	Driver Seat	2	Tripoli	2
1	1	1	1	4	Seatbelt	5	Driver Seat	2	Tripoli	2
1	1	1	1	5	Seatbelt	5	Driver Seat	2	Tripoli	2
1	1	1	1	6	Seatbelt	5	Driver Seat	2	Tripoli	2
1	1	1	1	5	Seatbelt	5	Driver Seat	2	Tripoli	2
1	1	1	1	5	Seatbelt	5	Driver Seat	1	Tripoli	3
1	1	1	1	4	Seatbelt	5	Driver Seat	1	Tripoli	3
1	1	1	1	4	Seatbelt	5	Driver Seat	1	Tripoli	3
1	1	1	1	4	Seatbelt	5	Driver Seat	1	Tripoli	3
1	1	1	1	6	Seatbelt	5	Driver Seat	1	Tripoli	3
1	1	1	1	4	Seatbelt	5	Driver Seat	2	Tripoli	3
1	1	1	1	5	Seatbelt	5	Driver Seat	2	Tripoli	3
1	1	1	1	6	Seatbelt	5	Driver Seat	2	Tripoli	3
1	1	1	1	4	Seatbelt	5	Driver Seat	2	Tripoli	3
1	1	1	1	5	Seatbelt	5	Driver Seat	2	Tripoli	3
1	1	1	1	4	Seatbelt	5	Driver Seat	2	Tripoli	3
1	1	1	1	4	Seatbelt	5	Driver Seat	2	Tripoli	3
1	1	1	1	4	Seatbelt	5	Driver Seat	1	Tripoli	4
1	1	1	1	6	Seatbelt	5	Driver Seat	1	Tripoli	4
1	1	1	1	6	Seatbelt	5	Driver Seat	1	Tripoli	4
1	1	1	1	5	Seatbelt	5	Driver Seat	1	Tripoli	4
1	1	1	1	4	Seatbelt	5	Driver Seat	1	Tripoli	4
1	1	1	1	5	Seatbelt	5	Driver Seat	1	Tripoli	4
1	1	1	1	4	Seatbelt	5	Driver Seat	1	Tripoli	4
1	1	1	1	5	Seatbelt	5	Driver Seat	1	Tripoli	4
1	1	1	1	6	Seatbelt	5	Driver Seat	1	Tripoli	4
1	1	1	1	5	Seatbelt	5	Driver Seat	1	Tripoli	4
1	1	1	1	6	Seatbelt	5	Driver Seat	1	Tripoli	4
1	1	1	1	4	Seatbelt	5	Driver Seat	1	Tripoli	4
1	1	1	1	5	Seatbelt	5	Driver Seat	1	Tripoli	4
1	1	1	1	4	Seatbelt	5	Driver Seat	2	Tripoli	4
1	1	1	1	5	Seatbelt	5	Driver Seat	2	Tripoli	4
1	1	1	1	4	Seatbelt	5	Driver Seat	2	Tripoli	4
1	1	1	1	4	Seatbelt	5	Driver Seat	2	Tripoli	4
1	1	1	1	5	Seatbelt	5	Driver Seat	2	Tripoli	4
1	1	1	1	6	Seatbelt	5	Driver Seat	1	Tripoli	5
1	1	1	1	4	Seatbelt	5	Driver Seat	1	Tripoli	5
1	1	1	1	4	Seatbelt	5	Driver Seat	1	Tripoli	5
1	1	1	1	5	Seatbelt	5	Driver Seat	1	Tripoli	5
1	1	1	1	5	Seatbelt	5	Driver Seat	1	Tripoli	5
1	1	1	1	5	Seatbelt	5	Driver Seat	1	Tripoli	5
1	1	1	1	5	Seatbelt	5	Driver Seat	1	Tripoli	5
1	1	1	1	4	Seatbelt	5	Driver Seat	1	Tripoli	5
1	1	1	1	4	Seatbelt	5	Driver Seat	1	Tripoli	5
1	1	1	1	4	Seatbelt	5	Driver Seat	2	Tripoli	5
1	1	1	1	4	Seatbelt	5	Driver Seat	2	Tripoli	5
1	1	1	1	4	Seatbelt	5	Driver Seat	2	Tripoli	5
1	1	1	1	4	Seatbelt	5	Driver Seat	2	Tripoli	5
1	1	1	1	6	Seatbelt	5	Driver Seat	1	Tyre	5
1	1	1	1	6	Seatbelt	5	Driver Seat	1	Tyre	5
1	1	1	1	5	Seatbelt	5	Driver Seat	1	Tyre	5
1	1	1	1	6	Seatbelt	5	Driver Seat	1	Tyre	5
1	1	1	1	6	Seatbelt	5	Driver Seat	2	Tyre	5
1	1	1	1	6	Seatbelt	5	Driver Seat	2	Tyre	5
1	1	4	1	7	Seatbelt	5	Driver Seat	1	Tyre	1
1	1	1	1	6	Seatbelt	5	Driver Seat	1	Tyre	1
1	1	1	1	6	Seatbelt	5	Driver Seat	1	Tyre	1
1	1	1	1	5	Seatbelt	5	Driver Seat	2	Tyre	1
1	1	1	1	5	Seatbelt	5	Driver Seat	2	Tyre	1
1	1	1	1	6	Seatbelt	5	Driver Seat	1	Tyre	1
1	1	1	1	6	Seatbelt	5	Driver Seat	2	Tyre	1
1	1	1	1	6	Seatbelt	5	Driver Seat	1	Tyre	1
1	1	1	1	5	Seatbelt	5	Driver Seat	3	Tyre	6
1	1	1	1	5	Seatbelt	5	Driver Seat	2	Tyre	7
1	1	1	1	6	Seatbelt	5	Driver Seat	2	Tyre	7
1	1	1	1	6	Seatbelt	5	Driver Seat	2	Tyre	7
1	1	1	1	6	Seatbelt	5	Driver Seat	2	Tyre	7
1	1	4	1	7	Seatbelt	5	Driver Seat	1	Tyre	4
1	1	1	1	5	Seatbelt	5	Driver Seat	1	Tyre	4
1	1	1	1	6	Seatbelt	5	Driver Seat	1	Tyre	4
1	1	1	1	6	Seatbelt	5	Driver Seat	1	Tyre	4
1	1	1	1	6	Seatbelt	5	Driver Seat	2	Tyre	4
1	1	1	1	6	Seatbelt	5	Driver Seat	1	Tyre	4
1	1	1	1	6	Seatbelt	5	Driver Seat	1	Tyre	4
1	1	1	1	6	Seatbelt	5	Driver Seat	1	Tyre	2
1	1	1	1	6	Seatbelt	5	Driver Seat	1	Tyre	2
1	1	1	1	5	Seatbelt	5	Driver Seat	1	Tyre	2
1	1	1	1	6	Seatbelt	5	Driver Seat	1	Tyre	2
1	1	1	1	6	Seatbelt	5	Driver Seat	1	Tyre	2
1	1	1	1	5	Seatbelt	5	Driver Seat	1	Tyre	3
1	1	1	1	6	Seatbelt	5	Driver Seat	2	Tyre	3
1	1	4	1	7	Seatbelt	5	Driver Seat	2	Tyre	3
1	1	1	1	6	Seatbelt	5	Driver Seat	1	Tyre	3
1	1	1	1	6	Seatbelt	5	Driver Seat	2	Tyre	3
1	1	1	1	6	Seatbelt	5	Driver Seat	1	Tyre	3
1	1	1	1	6	Seatbelt	5	Driver Seat	1	Tyre	3
1	1	1	1	5	Seatbelt	5	Driver Seat	2	Tyre	3
1	1	1	1	6	Seatbelt	5	Driver Seat	2	Tyre	3
1	1	2	1	7	Seatbelt	5	Driver Seat	1	Tyre	3
1	1	1	1	6	Seatbelt	5	Driver Seat	2	Bekaa	1
1	1	1	1	5	Seatbelt	5	Driver Seat	2	Bekaa	1
1	1	1	1	5	Seatbelt	5	Driver Seat	2	Bekaa	2
1	1	1	1	3	Seatbelt	5	Driver Seat	2	Bekaa	2
1	1	1	1	6	Seatbelt	5	Driver Seat	1	Bekaa	3
1	1	1	1	6	Seatbelt	5	Driver Seat	1	Bekaa	3
1	1	1	1	5	Seatbelt	5	Driver Seat	1	Bekaa	3
1	1	1	1	7	Seatbelt	5	Driver Seat	1	Bekaa	3
1	1	1	1	5	Seatbelt	5	Driver Seat	1	Bekaa	3
1	1	1	1	6	Seatbelt	5	Driver Seat	1	Bekaa	4
1	1	1	1	7	Seatbelt	5	Driver Seat	2	Bekaa	4
1	1	1	1	6	Seatbelt	5	Driver Seat	1	Bekaa	5
1	1	1	1	5	Seatbelt	5	Driver Seat	1	Bekaa	5
1	1	1	1	5	Seatbelt	5	Driver Seat	2	Bekaa	5
1	1	1	1	5	Seatbelt	5	Driver Seat	2	Bekaa	5
1	1	1	1	5	Seatbelt	5	Driver Seat	2	Bekaa	5
1	1	1	1	4	Seatbelt	5	Driver Seat	3	Saida	6
1	1	1	1	5	Seatbelt	5	Driver Seat	2	Saida	1
1	1	1	1	4	Seatbelt	5	Driver Seat	1	Saida	2
1	1	1	1	5	Seatbelt	5	Driver Seat	1	Nabatiyeh	2
1	1	4	1	4	Seatbelt	5	Driver Seat	2	Nabatiyeh	5
1	1	1	1	5	Seatbelt	5	Driver Seat	2	Southern Beirut	7
1	1	1	1	5	Seatbelt	5	Driver Seat	1	Southern Beirut	1
1	1	1	1	5	Seatbelt	5	Driver Seat	1	Southern Beirut	2
1	1	1	1	4	Seatbelt	5	Driver Seat	1	Southern Beirut	3
1	1	1	1	5	Seatbelt	5	Driver Seat	2	Southern Beirut	3
1	1	1	1	5	Seatbelt	5	Driver Seat	2	Southern Beirut	4
1	1	1	1	5	Seatbelt	5	Driver Seat	2	Southern Beirut	4
1	1	1	1	6	Seatbelt	5	Driver Seat	3	Jouniyeh	6
1	1	1	1	6	Seatbelt	5	Driver Seat	2	Jouniyeh	7
1	1	1	1	6	Seatbelt	5	Driver Seat	2	Jouniyeh	1
1	1	1	1	7	Seatbelt	5	Driver Seat	2	Jouniyeh	1
1	1	1	1	6	Seatbelt	5	Driver Seat	1	Jouniyeh	2
1	1	1	1	6	Seatbelt	5	Driver Seat	1	Jouniyeh	2
1	1	1	1	5	Seatbelt	5	Driver Seat	1	Jouniyeh	2
1	1	1	1	5	Seatbelt	5	Driver Seat	1	Jouniyeh	2
1	1	1	1	5	Seatbelt	5	Driver Seat	1	Jouniyeh	2
1	1	1	1	7	Seatbelt	5	Driver Seat	2	Jouniyeh	2
1	1	4	1	5	Seatbelt	5	Driver Seat	2	Jouniyeh	3
1	1	1	1	7	Seatbelt	5	Driver Seat	2	Jouniyeh	3
1	1	1	1	6	Seatbelt	5	Driver Seat	2	Jouniyeh	3
1	1	1	1	5	Seatbelt	5	Driver Seat	1	Jouniyeh	4
1	1	1	1	7	Seatbelt	5	Driver Seat	1	Jouniyeh	4
1	1	1	1	6	Seatbelt	5	Driver Seat	1	Jouniyeh	4
1	1	1	1	5	Seatbelt	5	Driver Seat	2	Jouniyeh	4
1	1	1	1	5	Seatbelt	5	Driver Seat	1	Jouniyeh	5
1	1	1	1	6	Seatbelt	5	Driver Seat	1	Jouniyeh	5
1	1	1	1	6	Seatbelt	5	Driver Seat	1	Jouniyeh	5
1	1	1	2	5	Seatbelt	5	Driver Seat	3	Beirut	6
1	1	1	2	7	Seatbelt	5	Driver Seat	3	Beirut	6
1	1	1	2	5	Seatbelt	5	Driver Seat	3	Beirut	6
1	1	1	2	5	Seatbelt	5	Driver Seat	3	Beirut	6
1	1	1	2	6	Seatbelt	5	Driver Seat	3	Beirut	6
1	1	1	2	7	Seatbelt	5	Driver Seat	2	Beirut	7
1	1	1	2	4	Seatbelt	5	Driver Seat	2	Beirut	7
1	1	1	2	5	Seatbelt	5	Driver Seat	2	Beirut	7
1	1	1	2	5	Seatbelt	5	Driver Seat	2	Beirut	7
1	1	1	2	5	Seatbelt	5	Driver Seat	2	Beirut	7
1	1	1	2	5	Seatbelt	5	Driver Seat	2	Beirut	7
1	1	1	2	5	Seatbelt	5	Driver Seat	2	Beirut	7
4	1	1	2	4	Seatbelt	5	Driver Seat	2	Beirut	7
1	1	1	2	7	Seatbelt	5	Driver Seat	2	Beirut	7
1	1	1	2	4	Seatbelt	5	Driver Seat	1	Beirut	1
1	1	1	2	5	Seatbelt	5	Driver Seat	1	Beirut	1
1	1	1	2	5	Seatbelt	5	Driver Seat	1	Beirut	1
1	1	1	2	4	Seatbelt	5	Driver Seat	1	Beirut	1
1	1	1	2	4	Seatbelt	5	Driver Seat	1	Beirut	1
1	1	1	2	4	Seatbelt	5	Driver Seat	1	Beirut	1
1	1	1	2	5	Seatbelt	5	Driver Seat	1	Beirut	1
1	1	1	2	5	Seatbelt	5	Driver Seat	1	Beirut	1
1	1	1	2	5	Seatbelt	5	Driver Seat	1	Beirut	1
1	1	1	2	6	Seatbelt	5	Driver Seat	1	Beirut	1
1	1	1	2	5	Seatbelt	5	Driver Seat	1	Beirut	1
1	1	1	2	6	Seatbelt	5	Driver Seat	2	Beirut	1
1	1	1	2	5	Seatbelt	5	Driver Seat	2	Beirut	1
1	1	1	2	4	Seatbelt	5	Driver Seat	1	Beirut	2
1	1	1	2	5	Seatbelt	5	Driver Seat	1	Beirut	2
1	1	1	2	5	Seatbelt	5	Driver Seat	1	Beirut	2
1	1	1	2	5	Seatbelt	5	Driver Seat	1	Beirut	2
1	1	1	2	4	Seatbelt	5	Driver Seat	1	Beirut	2
1	1	1	2	5	Seatbelt	5	Driver Seat	2	Beirut	2
1	1	1	2	4	Seatbelt	5	Driver Seat	1	Beirut	3
1	1	1	2	5	Seatbelt	5	Driver Seat	1	Beirut	3
1	1	1	2	4	Seatbelt	5	Driver Seat	1	Beirut	3
1	1	1	2	5	Seatbelt	5	Driver Seat	1	Beirut	3
1	1	1	2	5	Seatbelt	5	Driver Seat	1	Beirut	3
1	1	1	2	6	Seatbelt	5	Driver Seat	2	Beirut	3
1	1	1	2	5	Seatbelt	5	Driver Seat	2	Beirut	3
1	1	1	2	6	Seatbelt	5	Driver Seat	2	Beirut	3
1	1	1	2	5	Seatbelt	5	Driver Seat	2	Beirut	3
1	1	1	2	4	Seatbelt	5	Driver Seat	2	Beirut	3
1	1	1	2	5	Seatbelt	5	Driver Seat	2	Beirut	3
4	1	1	2	5	Seatbelt	5	Driver Seat	2	Beirut	3
1	1	1	2	5	Seatbelt	5	Driver Seat	2	Beirut	3
1	1	1	2	4	Seatbelt	5	Driver Seat	2	Beirut	3
1	1	1	2	5	Seatbelt	5	Driver Seat	1	Beirut	4
1	1	1	2	5	Seatbelt	5	Driver Seat	1	Beirut	4
1	1	1	2	5	Seatbelt	5	Driver Seat	1	Beirut	4
1	1	1	2	4	Seatbelt	5	Driver Seat	1	Beirut	4
1	1	1	2	5	Seatbelt	5	Driver Seat	1	Beirut	4
1	1	1	2	5	Seatbelt	5	Driver Seat	1	Beirut	4
1	1	1	2	5	Seatbelt	5	Driver Seat	1	Beirut	4
1	1	1	2	5	Seatbelt	5	Driver Seat	1	Beirut	4
1	1	1	2	4	Seatbelt	5	Driver Seat	1	Beirut	4
1	1	1	2	5	Seatbelt	5	Driver Seat	1	Beirut	4
1	1	1	2	6	Seatbelt	5	Driver Seat	2	Beirut	4
1	1	1	2	6	Seatbelt	5	Driver Seat	2	Beirut	4
1	1	1	2	5	Seatbelt	5	Driver Seat	2	Beirut	4
1	1	1	2	6	Seatbelt	5	Driver Seat	2	Beirut	4
1	1	1	2	5	Seatbelt	5	Driver Seat	1	Beirut	5
1	1	1	2	5	Seatbelt	5	Driver Seat	1	Beirut	5
1	1	1	2	5	Seatbelt	5	Driver Seat	1	Beirut	5
1	1	1	2	4	Seatbelt	5	Driver Seat	1	Beirut	5
1	1	1	2	5	Seatbelt	5	Driver Seat	2	Beirut	5
1	1	1	2	6	Seatbelt	5	Driver Seat	2	Beirut	5
1	1	1	2	6	Seatbelt	5	Driver Seat	3	Tripoli	6
1	1	1	2	5	Seatbelt	5	Driver Seat	3	Tripoli	6
1	1	1	2	5	Seatbelt	5	Driver Seat	3	Tripoli	6
1	1	1	2	4	Seatbelt	5	Driver Seat	3	Tripoli	6
1	1	1	2	7	Seatbelt	5	Driver Seat	3	Tripoli	6
1	1	1	2	5	Seatbelt	5	Driver Seat	3	Tripoli	6
1	1	1	2	6	Seatbelt	5	Driver Seat	2	Tripoli	7
1	1	1	2	6	Seatbelt	5	Driver Seat	2	Tripoli	7
1	1	1	2	4	Seatbelt	5	Driver Seat	2	Tripoli	7
1	1	1	2	5	Seatbelt	5	Driver Seat	2	Tripoli	7
1	1	1	2	4	Seatbelt	5	Driver Seat	2	Tripoli	7
1	1	1	2	5	Seatbelt	5	Driver Seat	2	Tripoli	7
4	1	1	2	5	Seatbelt	5	Driver Seat	2	Tripoli	7
1	1	1	2	7	Seatbelt	5	Driver Seat	1	Tripoli	1
1	1	1	2	6	Seatbelt	5	Driver Seat	1	Tripoli	1
1	1	1	2	6	Seatbelt	5	Driver Seat	1	Tripoli	1
1	1	1	2	5	Seatbelt	5	Driver Seat	1	Tripoli	1
1	1	1	2	7	Seatbelt	5	Driver Seat	1	Tripoli	1
1	1	1	2	5	Seatbelt	5	Driver Seat	1	Tripoli	1
1	1	1	2	5	Seatbelt	5	Driver Seat	2	Tripoli	1
1	1	1	2	6	Seatbelt	5	Driver Seat	2	Tripoli	1
1	1	1	2	4	Seatbelt	5	Driver Seat	2	Tripoli	1
1	1	1	2	7	Seatbelt	5	Driver Seat	2	Tripoli	1
1	1	1	2	6	Seatbelt	5	Driver Seat	2	Tripoli	1
1	1	1	2	4	Seatbelt	5	Driver Seat	1	Tripoli	2
1	1	1	2	5	Seatbelt	5	Driver Seat	1	Tripoli	2
1	1	1	2	5	Seatbelt	5	Driver Seat	2	Tripoli	2
1	1	1	2	6	Seatbelt	5	Driver Seat	2	Tripoli	2
1	1	1	2	4	Seatbelt	5	Driver Seat	2	Tripoli	2
1	1	1	2	4	Seatbelt	5	Driver Seat	2	Tripoli	2
1	1	1	2	6	Seatbelt	5	Driver Seat	2	Tripoli	2
1	1	1	2	5	Seatbelt	5	Driver Seat	2	Tripoli	2
1	1	1	2	5	Seatbelt	5	Driver Seat	2	Tripoli	2
1	1	1	2	5	Seatbelt	5	Driver Seat	2	Tripoli	2
1	1	1	2	5	Seatbelt	5	Driver Seat	1	Tripoli	3
1	1	1	2	6	Seatbelt	5	Driver Seat	1	Tripoli	3
1	1	1	2	5	Seatbelt	5	Driver Seat	1	Tripoli	3
1	1	1	2	5	Seatbelt	5	Driver Seat	1	Tripoli	3
1	1	1	2	6	Seatbelt	5	Driver Seat	1	Tripoli	3
1	1	1	2	7	Seatbelt	5	Driver Seat	1	Tripoli	3
1	1	1	2	5	Seatbelt	5	Driver Seat	1	Tripoli	3
1	1	1	2	6	Seatbelt	5	Driver Seat	1	Tripoli	3
1	1	1	2	4	Seatbelt	5	Driver Seat	2	Tripoli	3
1	1	1	2	4	Seatbelt	5	Driver Seat	2	Tripoli	3
1	1	1	2	4	Seatbelt	5	Driver Seat	2	Tripoli	3
1	1	1	2	4	Seatbelt	5	Driver Seat	2	Tripoli	3
1	1	1	2	4	Seatbelt	5	Driver Seat	2	Tripoli	3
1	1	1	2	4	Seatbelt	5	Driver Seat	2	Tripoli	3
1	1	1	2	6	Seatbelt	5	Driver Seat	2	Tripoli	3
1	1	1	2	4	Seatbelt	5	Driver Seat	2	Tripoli	3
1	1	1	2	6	Seatbelt	5	Driver Seat	1	Tripoli	4
1	1	1	2	5	Seatbelt	5	Driver Seat	1	Tripoli	4
1	1	1	2	4	Seatbelt	5	Driver Seat	1	Tripoli	4
1	1	1	2	4	Seatbelt	5	Driver Seat	1	Tripoli	4
1	1	1	2	6	Seatbelt	5	Driver Seat	2	Tripoli	4
1	1	1	2	6	Seatbelt	5	Driver Seat	2	Tripoli	4
1	1	1	2	4	Seatbelt	5	Driver Seat	2	Tripoli	4
1	1	1	2	5	Seatbelt	5	Driver Seat	2	Tripoli	4
1	1	1	2	6	Seatbelt	5	Driver Seat	2	Tripoli	4
1	1	1	2	7	Seatbelt	5	Driver Seat	2	Tripoli	4
1	1	1	2	5	Seatbelt	5	Driver Seat	2	Tripoli	4
1	1	1	2	7	Seatbelt	5	Driver Seat	2	Tripoli	4
1	1	1	2	5	Seatbelt	5	Driver Seat	2	Tripoli	4
1	1	1	2	6	Seatbelt	5	Driver Seat	1	Tripoli	5
1	1	1	2	6	Seatbelt	5	Driver Seat	1	Tripoli	5
1	1	1	2	6	Seatbelt	5	Driver Seat	1	Tripoli	5
1	1	1	2	6	Seatbelt	5	Driver Seat	1	Tripoli	5
1	1	1	2	4	Seatbelt	5	Driver Seat	1	Tripoli	5
1	1	1	2	6	Seatbelt	5	Driver Seat	1	Tripoli	5
1	1	1	2	5	Seatbelt	5	Driver Seat	1	Tripoli	5
1	1	1	2	6	Seatbelt	5	Driver Seat	1	Tripoli	5
1	1	1	2	5	Seatbelt	5	Driver Seat	2	Tripoli	5
1	1	1	2	7	Seatbelt	5	Driver Seat	2	Tripoli	5
1	1	1	2	4	Seatbelt	5	Driver Seat	2	Tripoli	5
3	1	1	2	7	Seatbelt	5	Driver Seat	1	Tyre	5
3	1	1	2	6	Seatbelt	5	Driver Seat	2	Tyre	5
1	1	1	2	6	Seatbelt	5	Driver Seat	1	Tyre	5
1	1	1	2	6	Seatbelt	5	Driver Seat	1	Tyre	5
1	1	1	2	5	Seatbelt	5	Driver Seat	1	Tyre	5
4	1	1	2	3	Seatbelt	5	Driver Seat	2	Tyre	5
3	1	1	2	6	Seatbelt	5	Driver Seat	2	Tyre	1
1	1	1	2	7	Seatbelt	5	Driver Seat	2	Tyre	1
1	1	1	2	7	Seatbelt	5	Driver Seat	1	Tyre	1
4	1	1	2	3	Seatbelt	5	Driver Seat	2	Tyre	1
1	1	1	2	7	Seatbelt	5	Driver Seat	2	Tyre	1
1	1	1	2	5	Seatbelt	5	Driver Seat	1	Tyre	1
1	1	1	2	7	Seatbelt	5	Driver Seat	2	Tyre	1
1	1	1	2	5	Seatbelt	5	Driver Seat	2	Tyre	1
1	1	1	2	5	Seatbelt	5	Driver Seat	2	Tyre	1
1	1	1	2	7	Seatbelt	5	Driver Seat	1	Tyre	1
1	1	1	2	7	Seatbelt	5	Driver Seat	2	Tyre	1
1	1	1	2	6	Seatbelt	5	Driver Seat	2	Tyre	1
1	1	1	2	6	Seatbelt	5	Driver Seat	1	Tyre	1
1	1	1	2	6	Seatbelt	5	Driver Seat	3	Tyre	6
3	1	1	2	6	Seatbelt	5	Driver Seat	3	Tyre	6
1	1	1	2	5	Seatbelt	5	Driver Seat	3	Tyre	6
1	1	1	2	5	Seatbelt	5	Driver Seat	3	Tyre	6
1	1	1	2	5	Seatbelt	5	Driver Seat	2	Tyre	7
1	1	1	2	6	Seatbelt	5	Driver Seat	2	Tyre	7
1	1	1	2	6	Seatbelt	5	Driver Seat	2	Tyre	7
1	1	1	2	6	Seatbelt	5	Driver Seat	2	Tyre	7
3	1	1	2	6	Seatbelt	5	Driver Seat	2	Tyre	4
1	1	1	2	6	Seatbelt	5	Driver Seat	2	Tyre	4
4	1	1	2	3	Seatbelt	5	Driver Seat	1	Tyre	4
4	1	1	2	3	Seatbelt	5	Driver Seat	2	Tyre	4
1	1	1	2	6	Seatbelt	5	Driver Seat	1	Tyre	4
1	1	1	2	7	Seatbelt	5	Driver Seat	2	Tyre	4
1	1	1	2	7	Seatbelt	5	Driver Seat	1	Tyre	4
1	1	1	2	5	Seatbelt	5	Driver Seat	1	Tyre	4
1	1	1	2	7	Seatbelt	5	Driver Seat	1	Tyre	4
1	1	1	2	5	Seatbelt	5	Driver Seat	1	Tyre	4
3	1	1	2	6	Seatbelt	5	Driver Seat	2	Tyre	2
1	1	1	2	5	Seatbelt	5	Driver Seat	2	Tyre	2
1	1	4	2	5	Seatbelt	5	Driver Seat	2	Tyre	2
1	1	1	2	5	Seatbelt	5	Driver Seat	1	Tyre	2
1	1	1	2	5	Seatbelt	5	Driver Seat	2	Tyre	2
4	1	1	2	3	Seatbelt	5	Driver Seat	1	Tyre	2
1	1	1	2	5	Seatbelt	5	Driver Seat	2	Tyre	2
1	1	1	2	7	Seatbelt	5	Driver Seat	1	Tyre	2
1	1	1	2	6	Seatbelt	5	Driver Seat	2	Tyre	2
1	1	1	2	6	Seatbelt	5	Driver Seat	1	Tyre	2
1	1	1	2	6	Seatbelt	5	Driver Seat	2	Tyre	3
1	1	1	2	3	Seatbelt	5	Driver Seat	1	Tyre	3
1	1	1	2	6	Seatbelt	5	Driver Seat	2	Tyre	3
1	1	1	2	6	Seatbelt	5	Driver Seat	2	Tyre	3
1	1	1	2	6	Seatbelt	5	Driver Seat	2	Tyre	3
1	1	1	2	7	Seatbelt	5	Driver Seat	1	Tyre	3
1	1	1	2	7	Seatbelt	5	Driver Seat	2	Tyre	3
1	1	1	2	6	Seatbelt	5	Driver Seat	1	Bekaa	1
1	1	1	2	5	Seatbelt	5	Driver Seat	1	Bekaa	2
1	1	1	2	7	Seatbelt	5	Driver Seat	1	Bekaa	2
1	1	1	2	3	Seatbelt	5	Driver Seat	1	Bekaa	2
1	1	1	2	6	Seatbelt	5	Driver Seat	2	Bekaa	2
3	1	1	2	3	Seatbelt	5	Driver Seat	2	Bekaa	2
1	1	1	2	3	Seatbelt	5	Driver Seat	2	Bekaa	2
1	1	1	2	7	Seatbelt	5	Driver Seat	2	Bekaa	2
1	1	1	2	3	Seatbelt	5	Driver Seat	1	Bekaa	3
3	1	1	2	6	Seatbelt	5	Driver Seat	2	Bekaa	3
1	1	1	2	6	Seatbelt	5	Driver Seat	1	Bekaa	4
1	1	1	2	6	Seatbelt	5	Driver Seat	2	Bekaa	4
1	1	1	2	7	Seatbelt	5	Driver Seat	1	Bekaa	5
1	1	1	2	6	Seatbelt	5	Driver Seat	1	Bekaa	5
1	1	1	2	5	Seatbelt	5	Driver Seat	2	Bekaa	5
1	1	1	2	6	Seatbelt	5	Driver Seat	3	Saida	6
1	1	1	2	4	Seatbelt	5	Driver Seat	2	Saida	7
1	1	1	2	4	Seatbelt	5	Driver Seat	2	Saida	7
1	1	1	2	5	Seatbelt	5	Driver Seat	2	Saida	1
1	1	1	2	5	Seatbelt	5	Driver Seat	2	Saida	1
1	1	1	2	6	Seatbelt	5	Driver Seat	1	Saida	2
1	1	1	2	4	Seatbelt	5	Driver Seat	1	Saida	2
1	1	1	2	6	Seatbelt	5	Driver Seat	2	Saida	2
1	1	1	2	6	Seatbelt	5	Driver Seat	2	Saida	2
1	1	1	2	5	Seatbelt	5	Driver Seat	2	Saida	2
1	1	1	2	5	Seatbelt	5	Driver Seat	2	Saida	2
1	1	1	2	4	Seatbelt	5	Driver Seat	2	Saida	3
1	1	1	2	4	Seatbelt	5	Driver Seat	1	Saida	4
1	1	1	2	4	Seatbelt	5	Driver Seat	1	Saida	4
1	1	1	2	5	Seatbelt	5	Driver Seat	1	Saida	4
1	1	1	2	5	Seatbelt	5	Driver Seat	2	Saida	4
1	1	1	2	6	Seatbelt	5	Driver Seat	2	Saida	4
1	1	1	2	4	Seatbelt	5	Driver Seat	2	Saida	5
1	1	4	2	5	Seatbelt	5	Driver Seat	2	Nabatiyeh	7
4	1	4	2	6	Seatbelt	5	Driver Seat	1	Nabatiyeh	1
4	1	4	2	5	Seatbelt	5	Driver Seat	1	Nabatiyeh	1
4	1	4	2	5	Seatbelt	5	Driver Seat	1	Nabatiyeh	1
4	1	4	2	5	Seatbelt	5	Driver Seat	1	Nabatiyeh	1
1	1	4	2	5	Seatbelt	5	Driver Seat	1	Nabatiyeh	1
4	1	4	2	5	Seatbelt	5	Driver Seat	1	Nabatiyeh	1
4	1	4	2	5	Seatbelt	5	Driver Seat	1	Nabatiyeh	2
4	1	4	2	5	Seatbelt	5	Driver Seat	1	Nabatiyeh	3
4	1	4	2	5	Seatbelt	5	Driver Seat	1	Nabatiyeh	3
4	1	4	2	5	Seatbelt	5	Driver Seat	2	Nabatiyeh	5
4	1	4	2	5	Seatbelt	5	Driver Seat	2	Nabatiyeh	5
1	1	1	2	5	Seatbelt	5	Driver Seat	2	Southern Beirut	1
1	1	1	2	5	Seatbelt	5	Driver Seat	1	Southern Beirut	2
1	1	1	2	5	Seatbelt	5	Driver Seat	2	Southern Beirut	2
1	1	1	2	5	Seatbelt	5	Driver Seat	2	Southern Beirut	2
1	1	1	2	6	Seatbelt	5	Driver Seat	2	Southern Beirut	3
1	1	1	2	5	Seatbelt	5	Driver Seat	1	Southern Beirut	4
1	1	1	2	5	Seatbelt	5	Driver Seat	1	Southern Beirut	4
1	1	1	2	6	Seatbelt	5	Driver Seat	1	Southern Beirut	4
1	1	1	2	5	Seatbelt	5	Driver Seat	2	Southern Beirut	4
1	1	1	2	5	Seatbelt	5	Driver Seat	2	Southern Beirut	5
1	1	1	2	5	Seatbelt	5	Driver Seat	2	Southern Beirut	5
1	1	1	2	5	Seatbelt	5	Driver Seat	2	Southern Beirut	5
1	1	1	2	5	Seatbelt	5	Driver Seat	2	Southern Beirut	5
1	1	2	2	5	Seatbelt	5	Driver Seat	3	Jouniyeh	6
3	1	1	2	5	Seatbelt	5	Driver Seat	1	Jouniyeh	1
3	1	1	2	6	Seatbelt	5	Driver Seat	1	Jouniyeh	1
1	1	1	2	6	Seatbelt	5	Driver Seat	1	Jouniyeh	1
1	1	1	2	6	Seatbelt	5	Driver Seat	2	Jouniyeh	1
1	1	1	2	7	Seatbelt	5	Driver Seat	2	Jouniyeh	1
1	1	1	2	7	Seatbelt	5	Driver Seat	2	Jouniyeh	1
1	1	2	2	5	Seatbelt	5	Driver Seat	1	Jouniyeh	2
1	1	1	2	6	Seatbelt	5	Driver Seat	2	Jouniyeh	2
1	1	1	2	6	Seatbelt	5	Driver Seat	2	Jouniyeh	2
1	1	1	2	6	Seatbelt	5	Driver Seat	2	Jouniyeh	2
1	1	1	2	6	Seatbelt	5	Driver Seat	2	Jouniyeh	2
1	1	1	2	6	Seatbelt	5	Driver Seat	2	Jouniyeh	2
1	1	1	2	7	Seatbelt	5	Driver Seat	2	Jouniyeh	2
3	1	1	2	5	Seatbelt	5	Driver Seat	1	Jouniyeh	3
3	1	1	2	6	Seatbelt	5	Driver Seat	1	Jouniyeh	3
1	1	1	2	6	Seatbelt	5	Driver Seat	1	Jouniyeh	3
3	1	1	2	5	Seatbelt	5	Driver Seat	1	Jouniyeh	3
1	1	1	2	6	Seatbelt	5	Driver Seat	1	Jouniyeh	3
3	1	1	2	7	Seatbelt	5	Driver Seat	1	Jouniyeh	3
1	1	4	2	6	Seatbelt	5	Driver Seat	1	Jouniyeh	3
1	1	1	2	5	Seatbelt	5	Driver Seat	1	Jouniyeh	3
1	1	1	2	6	Seatbelt	5	Driver Seat	1	Jouniyeh	3
1	1	1	2	5	Seatbelt	5	Driver Seat	2	Jouniyeh	3
1	1	1	2	6	Seatbelt	5	Driver Seat	2	Jouniyeh	3
1	1	1	2	7	Seatbelt	5	Driver Seat	2	Jouniyeh	3
1	1	1	2	7	Seatbelt	5	Driver Seat	2	Jouniyeh	3
1	1	1	2	7	Seatbelt	5	Driver Seat	1	Jouniyeh	4
1	1	1	2	7	Seatbelt	5	Driver Seat	1	Jouniyeh	4
1	1	1	2	5	Seatbelt	5	Driver Seat	1	Jouniyeh	4
1	1	1	2	6	Seatbelt	5	Driver Seat	1	Jouniyeh	4
1	1	1	2	5	Seatbelt	5	Driver Seat	1	Jouniyeh	4
1	1	1	2	5	Seatbelt	5	Driver Seat	1	Jouniyeh	4
1	1	1	2	5	Seatbelt	5	Driver Seat	2	Jouniyeh	4
1	1	1	2	6	Seatbelt	5	Driver Seat	2	Jouniyeh	4
1	1	1	2	5	Seatbelt	5	Driver Seat	2	Jouniyeh	4
1	1	1	2	5	Seatbelt	5	Driver Seat	2	Jouniyeh	4
1	1	1	2	5	Seatbelt	5	Driver Seat	1	Jouniyeh	5
1	1	1	2	7	Seatbelt	5	Driver Seat	1	Jouniyeh	5
1	1	1	2	7	Seatbelt	5	Driver Seat	1	Jouniyeh	5
1	1	1	2	5	Seatbelt	5	Driver Seat	1	Jouniyeh	5
3	1	1	2	5	Seatbelt	5	Driver Seat	2	Jouniyeh	5
3	1	1	2	6	Seatbelt	5	Driver Seat	2	Jouniyeh	5
1	1	1	2	6	Seatbelt	5	Driver Seat	2	Jouniyeh	5
3	1	1	2	7	Seatbelt	5	Driver Seat	2	Jouniyeh	5
1	1	1	2	6	Seatbelt	5	Driver Seat	2	Jouniyeh	5
3	1	1	2	5	Seatbelt	5	Driver Seat	2	Jouniyeh	5
1	1	1	2	5	Seatbelt	5	Driver Seat	2	Jouniyeh	5
1	1	1	2	6	Seatbelt	5	Driver Seat	2	Jouniyeh	5
1	1	1	3	6	Seatbelt	5	Driver Seat	1	Jouniyeh	2
1	1	6	1	2	Seatbelt	5	Passenger Back Seat	1	Beirut	2
1	1	4	1	4	Seatbelt	5	Passenger Back Seat	2	Beirut	2
1	1	6	1	2	Seatbelt	5	Passenger Back Seat	1	Beirut	4
1	1	4	1	2	Seatbelt	5	Passenger Back Seat	3	Tyre	6
1	1	4	1	2	Seatbelt	5	Passenger Back Seat	2	Tyre	4
1	1	4	1	2	Seatbelt	5	Passenger Back Seat	2	Tyre	2
1	1	4	1	2	Seatbelt	5	Passenger Back Seat	1	Tyre	2
1	1	6	1	1	Seatbelt	5	Passenger Back Seat	1	Bekaa	1
1	1	6	1	2	Seatbelt	5	Passenger Back Seat	1	Bekaa	2
1	1	6	1	1	Seatbelt	5	Passenger Back Seat	1	Bekaa	4
1	1	6	1	2	Seatbelt	5	Passenger Back Seat	1	Bekaa	5
1	1	6	1	2	Seatbelt	5	Passenger Back Seat	1	Bekaa	5
1	1	6	1	2	Seatbelt	5	Passenger Back Seat	1	Bekaa	5
1	1	6	1	2	Seatbelt	5	Passenger Back Seat	1	Bekaa	5
1	1	6	2	3	Seatbelt	5	Passenger Back Seat	2	Beirut	1
1	1	4	2	4	Seatbelt	5	Passenger Back Seat	1	Beirut	3
1	1	6	2	3	Seatbelt	5	Passenger Back Seat	1	Beirut	4
1	1	6	2	3	Seatbelt	5	Passenger Back Seat	1	Beirut	4
1	1	6	2	3	Seatbelt	5	Passenger Back Seat	1	Beirut	4
1	1	6	2	2	Seatbelt	5	Passenger Back Seat	1	Beirut	4
1	1	6	2	3	Seatbelt	5	Passenger Back Seat	1	Beirut	5
1	1	4	2	6	Seatbelt	5	Passenger Back Seat	2	Bekaa	4
1	1	6	2	2	Seatbelt	5	Passenger Back Seat	2	Bekaa	4
1	1	6	2	4	Seatbelt	5	Passenger Back Seat	1	Bekaa	5
1	1	6	2	4	Seatbelt	5	Passenger Back Seat	1	Bekaa	5
1	1	6	2	2	Seatbelt	5	Passenger Back Seat	1	Bekaa	5
4	1	4	2	6	Seatbelt	5	Passenger Back Seat	2	Nabatiyeh	7
3	1	4	2	5	Seatbelt	5	Passenger Back Seat	1	Nabatiyeh	5
1	1	2	2	6	Seatbelt	5	Passenger Back Seat	2	Jouniyeh	2
1	1	2	2	6	Seatbelt	5	Passenger Back Seat	2	Jouniyeh	3
1	1	1	2	6	Seatbelt	5	Passenger Back Seat	2	Jouniyeh	4
1	1	6	3	4	Seatbelt	5	Passenger Back Seat	2	Tyre	2
1	1	6	3	4	Seatbelt	5	Passenger Back Seat	1	Tyre	2
1	1	4	1	5	Seatbelt	5	Passenger Front Seat	2	Beirut	7
1	1	4	1	5	Seatbelt	5	Passenger Front Seat	2	Beirut	7
1	1	4	1	4	Seatbelt	5	Passenger Front Seat	2	Beirut	7
1	1	4	1	5	Seatbelt	5	Passenger Front Seat	2	Beirut	7
1	1	4	1	5	Seatbelt	5	Passenger Front Seat	2	Beirut	7
1	1	4	1	4	Seatbelt	5	Passenger Front Seat	1	Beirut	1
1	1	4	1	5	Seatbelt	5	Passenger Front Seat	1	Beirut	1
1	1	4	1	5	Seatbelt	5	Passenger Front Seat	1	Beirut	1
1	1	4	1	5	Seatbelt	5	Passenger Front Seat	2	Beirut	1
1	1	4	1	5	Seatbelt	5	Passenger Front Seat	1	Beirut	2
1	1	4	1	4	Seatbelt	5	Passenger Front Seat	2	Beirut	2
1	1	4	1	5	Seatbelt	5	Passenger Front Seat	2	Beirut	2
1	1	4	1	5	Seatbelt	5	Passenger Front Seat	2	Beirut	2
1	1	4	1	4	Seatbelt	5	Passenger Front Seat	2	Beirut	2
1	1	4	1	5	Seatbelt	5	Passenger Front Seat	1	Beirut	3
1	1	4	1	5	Seatbelt	5	Passenger Front Seat	1	Beirut	3
1	1	4	1	5	Seatbelt	5	Passenger Front Seat	2	Beirut	3
1	1	4	1	4	Seatbelt	5	Passenger Front Seat	2	Beirut	3
1	1	4	1	5	Seatbelt	5	Passenger Front Seat	2	Beirut	3
1	1	4	1	4	Seatbelt	5	Passenger Front Seat	1	Beirut	4
1	1	4	1	4	Seatbelt	5	Passenger Front Seat	1	Beirut	4
1	1	4	1	5	Seatbelt	5	Passenger Front Seat	1	Beirut	4
1	1	4	1	5	Seatbelt	5	Passenger Front Seat	2	Beirut	4
1	1	4	1	4	Seatbelt	5	Passenger Front Seat	1	Beirut	5
1	1	4	1	4	Seatbelt	5	Passenger Front Seat	1	Beirut	5
1	1	4	1	6	Seatbelt	5	Passenger Front Seat	2	Tripoli	7
1	1	4	1	4	Seatbelt	5	Passenger Front Seat	2	Tripoli	7
1	1	4	1	5	Seatbelt	5	Passenger Front Seat	2	Tripoli	7
1	1	4	1	5	Seatbelt	5	Passenger Front Seat	2	Tripoli	7
1	1	4	1	4	Seatbelt	5	Passenger Front Seat	2	Tripoli	7
1	1	4	1	5	Seatbelt	5	Passenger Front Seat	2	Tripoli	7
1	1	4	1	6	Seatbelt	5	Passenger Front Seat	1	Tripoli	1
1	1	4	1	4	Seatbelt	5	Passenger Front Seat	2	Tripoli	1
1	1	4	1	5	Seatbelt	5	Passenger Front Seat	2	Tripoli	1
1	1	4	1	5	Seatbelt	5	Passenger Front Seat	2	Tripoli	1
1	1	4	1	7	Seatbelt	5	Passenger Front Seat	2	Tripoli	1
1	1	4	1	4	Seatbelt	5	Passenger Front Seat	1	Tripoli	2
1	1	4	1	4	Seatbelt	5	Passenger Front Seat	1	Tripoli	2
1	1	4	1	5	Seatbelt	5	Passenger Front Seat	2	Tripoli	2
1	1	4	1	4	Seatbelt	5	Passenger Front Seat	2	Tripoli	2
1	1	4	1	6	Seatbelt	5	Passenger Front Seat	2	Tripoli	3
1	1	4	1	4	Seatbelt	5	Passenger Front Seat	2	Tripoli	3
1	1	4	1	4	Seatbelt	5	Passenger Front Seat	2	Tripoli	3
1	1	4	1	6	Seatbelt	5	Passenger Front Seat	2	Tripoli	3
1	1	4	1	6	Seatbelt	5	Passenger Front Seat	1	Tripoli	4
1	1	4	1	4	Seatbelt	5	Passenger Front Seat	1	Tripoli	4
1	1	4	1	4	Seatbelt	5	Passenger Front Seat	2	Tripoli	4
1	1	4	1	5	Seatbelt	5	Passenger Front Seat	2	Tripoli	4
1	1	4	1	6	Seatbelt	5	Passenger Front Seat	2	Tripoli	4
1	1	4	1	6	Seatbelt	5	Passenger Front Seat	2	Tripoli	4
1	1	4	1	4	Seatbelt	5	Passenger Front Seat	2	Tripoli	4
1	1	4	1	4	Seatbelt	5	Passenger Front Seat	2	Tripoli	4
1	1	4	1	4	Seatbelt	5	Passenger Front Seat	1	Tripoli	5
1	1	4	1	4	Seatbelt	5	Passenger Front Seat	1	Tripoli	5
1	1	4	1	6	Seatbelt	5	Passenger Front Seat	1	Tripoli	5
1	1	4	1	5	Seatbelt	5	Passenger Front Seat	1	Tripoli	5
1	1	4	1	5	Seatbelt	5	Passenger Front Seat	2	Tripoli	5
1	1	4	1	4	Seatbelt	5	Passenger Front Seat	2	Tripoli	5
1	1	4	1	4	Seatbelt	5	Passenger Front Seat	2	Tyre	5
1	1	6	1	2	Seatbelt	5	Passenger Front Seat	2	Tyre	1
1	1	6	1	2	Seatbelt	5	Passenger Front Seat	1	Tyre	4
1	1	4	1	6	Seatbelt	5	Passenger Front Seat	1	Tyre	2
1	1	6	1	2	Seatbelt	5	Passenger Front Seat	1	Tyre	2
1	1	1	1	7	Seatbelt	5	Passenger Front Seat	1	Bekaa	1
1	1	4	1	6	Seatbelt	5	Passenger Front Seat	2	Bekaa	1
1	1	4	1	5	Seatbelt	5	Passenger Front Seat	2	Bekaa	1
1	1	4	1	6	Seatbelt	5	Passenger Front Seat	1	Bekaa	2
1	1	1	1	6	Seatbelt	5	Passenger Front Seat	1	Bekaa	2
1	1	4	1	5	Seatbelt	5	Passenger Front Seat	2	Bekaa	2
1	1	6	1	1	Seatbelt	5	Passenger Front Seat	1	Bekaa	4
1	1	4	1	6	Seatbelt	5	Passenger Front Seat	1	Bekaa	4
1	1	4	1	6	Seatbelt	5	Passenger Front Seat	1	Bekaa	5
1	1	6	1	4	Seatbelt	5	Passenger Front Seat	1	Bekaa	5
1	1	4	1	5	Seatbelt	5	Passenger Front Seat	1	Bekaa	5
1	1	4	1	5	Seatbelt	5	Passenger Front Seat	1	Bekaa	5
1	1	6	1	2	Seatbelt	5	Passenger Front Seat	2	Bekaa	5
1	1	4	1	5	Seatbelt	5	Passenger Front Seat	2	Bekaa	5
1	1	4	1	5	Seatbelt	5	Passenger Front Seat	2	Bekaa	5
1	1	4	1	6	Seatbelt	5	Passenger Front Seat	3	Saida	6
1	1	4	1	5	Seatbelt	5	Passenger Front Seat	2	Saida	7
1	1	4	1	5	Seatbelt	5	Passenger Front Seat	2	Saida	1
1	1	1	1	5	Seatbelt	5	Passenger Front Seat	2	Saida	1
1	1	6	1	3	Seatbelt	5	Passenger Front Seat	2	Saida	3
1	1	4	1	5	Seatbelt	5	Passenger Front Seat	1	Saida	4
1	1	4	1	4	Seatbelt	5	Passenger Front Seat	2	Saida	4
1	1	4	1	5	Seatbelt	5	Passenger Front Seat	2	Saida	5
1	1	4	1	5	Seatbelt	5	Passenger Front Seat	1	Jouniyeh	2
1	1	1	1	5	Seatbelt	5	Passenger Front Seat	2	Jouniyeh	3
1	1	4	1	5	Seatbelt	5	Passenger Front Seat	2	Jouniyeh	4
1	1	4	2	5	Seatbelt	5	Passenger Front Seat	2	Beirut	7
1	1	4	2	4	Seatbelt	5	Passenger Front Seat	2	Beirut	2
1	1	4	2	4	Seatbelt	5	Passenger Front Seat	1	Tripoli	1
1	1	6	2	3	Seatbelt	5	Passenger Front Seat	2	Tripoli	1
1	1	4	2	5	Seatbelt	5	Passenger Front Seat	2	Tripoli	1
1	1	6	2	2	Seatbelt	5	Passenger Front Seat	2	Tripoli	3
1	1	4	2	4	Seatbelt	5	Passenger Front Seat	2	Tripoli	3
1	1	4	2	4	Seatbelt	5	Passenger Front Seat	2	Tripoli	3
1	1	4	2	6	Seatbelt	5	Passenger Front Seat	2	Tripoli	4
1	1	4	2	4	Seatbelt	5	Passenger Front Seat	1	Tripoli	5
1	1	4	2	4	Seatbelt	5	Passenger Front Seat	1	Tripoli	5
1	1	4	2	4	Seatbelt	5	Passenger Front Seat	1	Tripoli	5
1	1	6	2	2	Seatbelt	5	Passenger Front Seat	1	Tyre	5
1	1	4	2	5	Seatbelt	5	Passenger Front Seat	2	Tyre	5
1	1	6	2	1	Seatbelt	5	Passenger Front Seat	2	Tyre	4
1	1	4	2	7	Seatbelt	5	Passenger Front Seat	2	Bekaa	2
1	1	4	2	7	Seatbelt	5	Passenger Front Seat	2	Bekaa	3
1	1	6	2	2	Seatbelt	5	Passenger Front Seat	1	Bekaa	4
1	1	6	2	2	Seatbelt	5	Passenger Front Seat	2	Bekaa	5
1	1	6	2	2	Seatbelt	5	Passenger Front Seat	1	Saida	5
4	1	4	2	5	Seatbelt	5	Passenger Front Seat	3	Nabatiyeh	6
1	1	4	2	4	Seatbelt	5	Passenger Front Seat	3	Nabatiyeh	6
4	1	4	2	6	Seatbelt	5	Passenger Front Seat	1	Nabatiyeh	1
4	1	4	2	5	Seatbelt	5	Passenger Front Seat	1	Nabatiyeh	2
4	1	4	2	5	Seatbelt	5	Passenger Front Seat	2	Nabatiyeh	4
4	1	4	2	6	Seatbelt	5	Passenger Front Seat	2	Nabatiyeh	5
1	1	4	2	4	Seatbelt	5	Passenger Front Seat	1	Southern Beirut	2
1	1	4	2	5	Seatbelt	5	Passenger Front Seat	2	Jouniyeh	1
3	1	1	2	6	Seatbelt	5	Passenger Front Seat	2	Jouniyeh	2
1	1	4	2	5	Seatbelt	5	Passenger Front Seat	2	Jouniyeh	3
1	1	4	2	6	Seatbelt	5	Passenger Front Seat	1	Jouniyeh	4
1	1	4	2	6	Seatbelt	5	Passenger Front Seat	1	Jouniyeh	4
3	1	1	2	5	Seatbelt	5	Passenger Front Seat	2	Jouniyeh	4
1	1	1	2	6	Seatbelt	5	Passenger Front Seat	2	Jouniyeh	4
3	1	1	2	5	Seatbelt	5	Passenger Front Seat	2	Jouniyeh	4
3	1	1	2	5	Seatbelt	5	Passenger Front Seat	2	Jouniyeh	4
1	1	4	2	6	Seatbelt	5	Passenger Front Seat	1	Jouniyeh	5
1	1	4	2	6	Seatbelt	5	Passenger Front Seat	1	Jouniyeh	5
1	1	4	2	6	Seatbelt	5	Passenger Front Seat	1	Jouniyeh	5
1	1	6	3	1	Seatbelt	5	Passenger Front Seat	2	Tyre	5
1	1	6	3	1	Seatbelt	5	Passenger Front Seat	2	Tyre	1
1	1	6	3	1	Seatbelt	5	Passenger Front Seat	1	Tyre	1
1	1	6	3	1	Seatbelt	5	Passenger Front Seat	2	Tyre	1
1	1	6	3	1	Seatbelt	5	Passenger Front Seat	3	Tyre	6
1	1	6	3	1	Seatbelt	5	Passenger Front Seat	2	Tyre	4
1	1	6	3	1	Seatbelt	5	Passenger Front Seat	1	Tyre	2
3	3	6	2	1	Seatbelt	5	Child Driver Lap	2	Bekaa	3
3	3	6	2	1	Seatbelt	5	Child Driver Lap	1	Jouniyeh	4
3	3	6	2	1	Seatbelt	5	Child Driver Lap	1	Jouniyeh	5
3	3	6	2	1	Seatbelt	5	Child Driver Lap	1	Jouniyeh	5
1	3	6	1	1	Seatbelt	5	Child In between front seats	2	Tyre	5
1	3	6	1	1	Seatbelt	5	Child In between front seats	1	Tyre	1
3	3	6	2	1	Seatbelt	5	Child Mother Lap	1	Bekaa	3
1	3	1	1	4	Seatbelt	5	Driver Seat	3	Beirut	6
1	3	1	1	5	Seatbelt	5	Driver Seat	1	Beirut	1
1	3	1	1	5	Seatbelt	5	Driver Seat	1	Beirut	1
1	3	1	1	6	Seatbelt	5	Driver Seat	1	Beirut	1
1	3	1	1	4	Seatbelt	5	Driver Seat	1	Beirut	1
1	3	1	1	4	Seatbelt	5	Driver Seat	1	Beirut	1
1	3	1	1	5	Seatbelt	5	Driver Seat	2	Beirut	1
1	3	1	1	5	Seatbelt	5	Driver Seat	1	Beirut	2
1	3	1	1	4	Seatbelt	5	Driver Seat	1	Beirut	2
1	3	1	1	4	Seatbelt	5	Driver Seat	1	Beirut	2
1	3	1	1	4	Seatbelt	5	Driver Seat	1	Beirut	2
1	3	1	1	5	Seatbelt	5	Driver Seat	2	Beirut	2
1	3	1	1	5	Seatbelt	5	Driver Seat	2	Beirut	4
1	3	1	1	5	Seatbelt	5	Driver Seat	2	Beirut	4
1	3	1	1	4	Seatbelt	5	Driver Seat	2	Tripoli	7
1	3	1	1	5	Seatbelt	5	Driver Seat	2	Tripoli	7
1	3	1	1	6	Seatbelt	5	Driver Seat	1	Tripoli	2
1	3	1	1	5	Seatbelt	5	Driver Seat	1	Tripoli	2
3	3	1	1	4	Seatbelt	5	Driver Seat	2	Tripoli	4
1	3	1	1	5	Seatbelt	5	Driver Seat	1	Tripoli	5
1	3	4	1	5	Seatbelt	5	Driver Seat	2	Tyre	5
1	3	1	1	6	Seatbelt	5	Driver Seat	1	Tyre	5
1	3	1	1	6	Seatbelt	5	Driver Seat	1	Tyre	5
1	3	1	1	6	Seatbelt	5	Driver Seat	2	Tyre	5
1	3	1	1	5	Seatbelt	5	Driver Seat	1	Tyre	5
1	3	1	1	5	Seatbelt	5	Driver Seat	1	Tyre	5
1	3	1	1	5	Seatbelt	5	Driver Seat	2	Tyre	5
1	3	1	1	7	Seatbelt	5	Driver Seat	2	Tyre	1
1	3	1	1	6	Seatbelt	5	Driver Seat	2	Tyre	1
1	3	1	1	5	Seatbelt	5	Driver Seat	2	Tyre	1
1	3	1	1	6	Seatbelt	5	Driver Seat	2	Tyre	1
1	3	1	1	6	Seatbelt	5	Driver Seat	2	Tyre	1
1	3	1	1	7	Seatbelt	5	Driver Seat	2	Tyre	1
1	3	1	1	5	Seatbelt	5	Driver Seat	2	Tyre	1
1	3	1	1	7	Seatbelt	5	Driver Seat	1	Tyre	1
1	3	1	1	5	Seatbelt	5	Driver Seat	1	Tyre	1
1	3	1	1	7	Seatbelt	5	Driver Seat	1	Tyre	1
1	3	1	1	5	Seatbelt	5	Driver Seat	3	Tyre	6
1	3	1	1	5	Seatbelt	5	Driver Seat	3	Tyre	6
1	3	1	1	7	Seatbelt	5	Driver Seat	3	Tyre	6
1	3	1	1	7	Seatbelt	5	Driver Seat	3	Tyre	6
1	3	1	1	6	Seatbelt	5	Driver Seat	3	Tyre	6
1	3	1	1	6	Seatbelt	5	Driver Seat	2	Tyre	7
1	3	4	1	5	Seatbelt	5	Driver Seat	2	Tyre	7
1	3	1	1	6	Seatbelt	5	Driver Seat	1	Tyre	4
1	3	1	1	5	Seatbelt	5	Driver Seat	1	Tyre	4
1	3	1	1	6	Seatbelt	5	Driver Seat	1	Tyre	4
1	3	1	1	5	Seatbelt	5	Driver Seat	2	Tyre	4
1	3	1	1	5	Seatbelt	5	Driver Seat	2	Tyre	4
1	3	1	1	5	Seatbelt	5	Driver Seat	2	Tyre	4
1	3	4	1	5	Seatbelt	5	Driver Seat	2	Tyre	4
1	3	1	1	5	Seatbelt	5	Driver Seat	2	Tyre	4
1	3	1	1	6	Seatbelt	5	Driver Seat	1	Tyre	4
1	3	4	1	5	Seatbelt	5	Driver Seat	2	Tyre	2
1	3	1	1	5	Seatbelt	5	Driver Seat	2	Tyre	2
1	3	1	1	6	Seatbelt	5	Driver Seat	1	Tyre	2
1	3	1	1	5	Seatbelt	5	Driver Seat	2	Tyre	2
1	3	1	1	5	Seatbelt	5	Driver Seat	2	Tyre	2
1	3	1	1	6	Seatbelt	5	Driver Seat	1	Tyre	2
1	3	1	1	7	Seatbelt	5	Driver Seat	1	Tyre	2
1	3	1	1	6	Seatbelt	5	Driver Seat	1	Tyre	2
1	3	1	1	6	Seatbelt	5	Driver Seat	2	Tyre	3
1	3	1	1	5	Seatbelt	5	Driver Seat	2	Tyre	3
1	3	1	1	5	Seatbelt	5	Driver Seat	1	Tyre	3
1	3	1	1	5	Seatbelt	5	Driver Seat	2	Tyre	3
1	3	1	1	5	Seatbelt	5	Driver Seat	2	Tyre	3
1	3	1	1	7	Seatbelt	5	Driver Seat	2	Tyre	3
1	3	1	1	7	Seatbelt	5	Driver Seat	1	Bekaa	2
1	3	1	1	3	Seatbelt	5	Driver Seat	2	Bekaa	2
1	3	1	1	7	Seatbelt	5	Driver Seat	2	Bekaa	3
1	3	1	1	4	Seatbelt	5	Driver Seat	2	Saida	7
1	3	6	1	4	Seatbelt	5	Driver Seat	2	Saida	1
1	3	1	1	4	Seatbelt	5	Driver Seat	1	Saida	2
1	3	4	1	5	Seatbelt	5	Driver Seat	1	Saida	2
3	3	6	1	2	Seatbelt	5	Driver Seat	1	Saida	4
1	3	1	1	4	Seatbelt	5	Driver Seat	1	Saida	4
1	3	1	1	5	Seatbelt	5	Driver Seat	2	Saida	5
1	3	1	1	5	Seatbelt	5	Driver Seat	3	Jouniyeh	6
1	3	1	1	6	Seatbelt	5	Driver Seat	2	Jouniyeh	1
1	3	1	1	5	Seatbelt	5	Driver Seat	1	Jouniyeh	2
1	3	4	1	5	Seatbelt	5	Driver Seat	1	Jouniyeh	3
1	3	1	1	6	Seatbelt	5	Driver Seat	1	Jouniyeh	3
3	3	1	1	6	Seatbelt	5	Driver Seat	1	Jouniyeh	3
3	3	1	1	7	Seatbelt	5	Driver Seat	1	Jouniyeh	4
1	3	1	1	6	Seatbelt	5	Driver Seat	2	Jouniyeh	5
1	3	4	1	5	Seatbelt	5	Driver Seat	2	Jouniyeh	5
1	3	1	2	6	Seatbelt	5	Driver Seat	3	Beirut	6
3	3	1	2	7	Seatbelt	5	Driver Seat	3	Beirut	6
3	3	1	2	6	Seatbelt	5	Driver Seat	2	Beirut	7
3	3	1	2	5	Seatbelt	5	Driver Seat	2	Beirut	7
1	3	1	2	4	Seatbelt	5	Driver Seat	2	Beirut	7
1	3	1	2	6	Seatbelt	5	Driver Seat	2	Beirut	7
1	3	1	2	5	Seatbelt	5	Driver Seat	2	Beirut	7
3	3	1	2	5	Seatbelt	5	Driver Seat	2	Beirut	7
3	3	1	2	6	Seatbelt	5	Driver Seat	2	Beirut	7
1	3	1	2	5	Seatbelt	5	Driver Seat	2	Beirut	7
1	3	1	2	4	Seatbelt	5	Driver Seat	2	Beirut	7
3	3	1	2	6	Seatbelt	5	Driver Seat	2	Beirut	7
1	3	1	2	5	Seatbelt	5	Driver Seat	2	Beirut	7
1	3	1	2	5	Seatbelt	5	Driver Seat	2	Beirut	7
3	3	1	2	5	Seatbelt	5	Driver Seat	1	Beirut	1
1	3	1	2	5	Seatbelt	5	Driver Seat	1	Beirut	1
3	3	1	2	6	Seatbelt	5	Driver Seat	1	Beirut	1
1	3	1	2	5	Seatbelt	5	Driver Seat	1	Beirut	1
3	3	1	2	6	Seatbelt	5	Driver Seat	1	Beirut	1
1	3	1	2	4	Seatbelt	5	Driver Seat	1	Beirut	1
3	3	1	2	6	Seatbelt	5	Driver Seat	1	Beirut	1
1	3	1	2	4	Seatbelt	5	Driver Seat	1	Beirut	1
1	3	1	2	5	Seatbelt	5	Driver Seat	1	Beirut	1
1	3	1	2	4	Seatbelt	5	Driver Seat	1	Beirut	1
1	3	1	2	4	Seatbelt	5	Driver Seat	1	Beirut	1
3	3	1	2	6	Seatbelt	5	Driver Seat	1	Beirut	1
1	3	1	2	5	Seatbelt	5	Driver Seat	1	Beirut	1
1	3	1	2	5	Seatbelt	5	Driver Seat	1	Beirut	1
1	3	1	2	5	Seatbelt	5	Driver Seat	1	Beirut	1
3	3	1	2	6	Seatbelt	5	Driver Seat	1	Beirut	1
1	3	1	2	5	Seatbelt	5	Driver Seat	1	Beirut	1
1	3	1	2	4	Seatbelt	5	Driver Seat	1	Beirut	1
3	3	1	2	6	Seatbelt	5	Driver Seat	1	Beirut	1
1	3	1	2	5	Seatbelt	5	Driver Seat	1	Beirut	1
3	3	1	2	6	Seatbelt	5	Driver Seat	1	Beirut	1
3	3	1	2	6	Seatbelt	5	Driver Seat	2	Beirut	1
1	3	1	2	6	Seatbelt	5	Driver Seat	2	Beirut	1
1	3	1	2	5	Seatbelt	5	Driver Seat	2	Beirut	1
1	3	1	2	5	Seatbelt	5	Driver Seat	2	Beirut	1
3	3	1	2	6	Seatbelt	5	Driver Seat	2	Beirut	1
1	3	1	2	4	Seatbelt	5	Driver Seat	2	Beirut	1
1	3	1	2	5	Seatbelt	5	Driver Seat	2	Beirut	1
1	3	1	2	5	Seatbelt	5	Driver Seat	2	Beirut	1
3	3	1	2	5	Seatbelt	5	Driver Seat	2	Beirut	1
1	3	1	2	5	Seatbelt	5	Driver Seat	2	Beirut	1
1	3	1	2	5	Seatbelt	5	Driver Seat	2	Beirut	1
3	3	1	2	5	Seatbelt	5	Driver Seat	1	Beirut	2
3	3	1	2	6	Seatbelt	5	Driver Seat	1	Beirut	2
3	3	1	2	5	Seatbelt	5	Driver Seat	1	Beirut	2
1	3	1	2	5	Seatbelt	5	Driver Seat	1	Beirut	2
1	3	1	2	5	Seatbelt	5	Driver Seat	1	Beirut	2
3	3	1	2	5	Seatbelt	5	Driver Seat	1	Beirut	2
1	3	1	2	5	Seatbelt	5	Driver Seat	2	Beirut	2
3	3	1	2	5	Seatbelt	5	Driver Seat	2	Beirut	2
3	3	1	2	5	Seatbelt	5	Driver Seat	2	Beirut	2
3	3	1	2	5	Seatbelt	5	Driver Seat	2	Beirut	2
1	3	1	2	5	Seatbelt	5	Driver Seat	2	Beirut	2
3	3	1	2	5	Seatbelt	5	Driver Seat	2	Beirut	2
3	3	1	2	5	Seatbelt	5	Driver Seat	1	Beirut	3
3	3	1	2	5	Seatbelt	5	Driver Seat	1	Beirut	3
1	3	1	2	5	Seatbelt	5	Driver Seat	1	Beirut	3
4	3	1	2	4	Seatbelt	5	Driver Seat	1	Beirut	3
3	3	1	2	4	Seatbelt	5	Driver Seat	1	Beirut	3
1	3	1	2	5	Seatbelt	5	Driver Seat	1	Beirut	3
1	3	1	2	4	Seatbelt	5	Driver Seat	1	Beirut	3
3	3	1	2	5	Seatbelt	5	Driver Seat	1	Beirut	3
3	3	1	2	4	Seatbelt	5	Driver Seat	1	Beirut	3
3	3	1	2	5	Seatbelt	5	Driver Seat	1	Beirut	3
3	3	1	2	5	Seatbelt	5	Driver Seat	2	Beirut	3
3	3	1	2	6	Seatbelt	5	Driver Seat	2	Beirut	3
3	3	1	2	5	Seatbelt	5	Driver Seat	2	Beirut	3
1	3	1	2	5	Seatbelt	5	Driver Seat	2	Beirut	3
3	3	1	2	5	Seatbelt	5	Driver Seat	2	Beirut	3
3	3	1	2	5	Seatbelt	5	Driver Seat	2	Beirut	3
3	3	1	2	5	Seatbelt	5	Driver Seat	2	Beirut	3
3	3	1	2	5	Seatbelt	5	Driver Seat	2	Beirut	3
3	3	1	2	4	Seatbelt	5	Driver Seat	2	Beirut	3
3	3	1	2	5	Seatbelt	5	Driver Seat	2	Beirut	3
3	3	1	2	5	Seatbelt	5	Driver Seat	1	Beirut	4
3	3	1	2	5	Seatbelt	5	Driver Seat	1	Beirut	4
3	3	1	2	6	Seatbelt	5	Driver Seat	1	Beirut	4
3	3	1	2	5	Seatbelt	5	Driver Seat	1	Beirut	4
3	3	1	2	6	Seatbelt	5	Driver Seat	1	Beirut	4
3	3	1	2	5	Seatbelt	5	Driver Seat	1	Beirut	4
1	3	1	2	4	Seatbelt	5	Driver Seat	1	Beirut	4
3	3	1	2	5	Seatbelt	5	Driver Seat	1	Beirut	4
3	3	1	2	5	Seatbelt	5	Driver Seat	1	Beirut	4
1	3	1	2	5	Seatbelt	5	Driver Seat	2	Beirut	4
3	3	1	2	6	Seatbelt	5	Driver Seat	2	Beirut	4
3	3	1	2	5	Seatbelt	5	Driver Seat	2	Beirut	4
1	3	1	2	5	Seatbelt	5	Driver Seat	2	Beirut	4
3	3	1	2	5	Seatbelt	5	Driver Seat	2	Beirut	4
1	3	1	2	5	Seatbelt	5	Driver Seat	2	Beirut	4
1	3	1	2	5	Seatbelt	5	Driver Seat	2	Beirut	5
1	3	1	2	5	Seatbelt	5	Driver Seat	2	Beirut	5
1	3	1	2	5	Seatbelt	5	Driver Seat	2	Tripoli	7
1	3	1	2	4	Seatbelt	5	Driver Seat	2	Tripoli	7
1	3	1	2	5	Seatbelt	5	Driver Seat	2	Tripoli	7
1	3	1	2	7	Seatbelt	5	Driver Seat	2	Tripoli	1
1	3	1	2	7	Seatbelt	5	Driver Seat	2	Tripoli	1
1	3	1	2	4	Seatbelt	5	Driver Seat	2	Tripoli	1
1	3	1	2	6	Seatbelt	5	Driver Seat	2	Tripoli	1
1	3	1	2	5	Seatbelt	5	Driver Seat	1	Tripoli	3
1	3	1	2	5	Seatbelt	5	Driver Seat	2	Tyre	5
1	3	1	2	5	Seatbelt	5	Driver Seat	1	Tyre	5
1	3	1	2	5	Seatbelt	5	Driver Seat	1	Tyre	5
1	3	1	2	5	Seatbelt	5	Driver Seat	2	Tyre	5
1	3	1	2	6	Seatbelt	5	Driver Seat	1	Tyre	5
1	3	1	2	5	Seatbelt	5	Driver Seat	1	Tyre	5
1	3	1	2	4	Seatbelt	5	Driver Seat	2	Tyre	5
1	3	1	2	4	Seatbelt	5	Driver Seat	1	Tyre	5
3	3	1	2	5	Seatbelt	5	Driver Seat	1	Tyre	5
1	3	1	2	6	Seatbelt	5	Driver Seat	1	Tyre	5
1	3	1	2	5	Seatbelt	5	Driver Seat	2	Tyre	5
1	3	1	2	5	Seatbelt	5	Driver Seat	1	Tyre	5
3	3	1	2	5	Seatbelt	5	Driver Seat	2	Tyre	5
1	3	1	2	5	Seatbelt	5	Driver Seat	2	Tyre	5
1	3	1	2	4	Seatbelt	5	Driver Seat	1	Tyre	5
1	3	1	2	5	Seatbelt	5	Driver Seat	1	Tyre	5
1	3	1	2	5	Seatbelt	5	Driver Seat	2	Tyre	1
1	3	1	2	6	Seatbelt	5	Driver Seat	2	Tyre	1
1	3	1	2	7	Seatbelt	5	Driver Seat	2	Tyre	1
1	3	1	2	5	Seatbelt	5	Driver Seat	2	Tyre	1
1	3	1	2	5	Seatbelt	5	Driver Seat	2	Tyre	1
1	3	1	2	5	Seatbelt	5	Driver Seat	2	Tyre	1
1	3	1	2	6	Seatbelt	5	Driver Seat	2	Tyre	1
1	3	1	2	4	Seatbelt	5	Driver Seat	2	Tyre	1
3	3	1	2	5	Seatbelt	5	Driver Seat	2	Tyre	1
3	3	1	2	5	Seatbelt	5	Driver Seat	3	Tyre	6
1	3	1	2	5	Seatbelt	5	Driver Seat	3	Tyre	6
1	3	1	2	4	Seatbelt	5	Driver Seat	3	Tyre	6
1	3	1	2	6	Seatbelt	5	Driver Seat	3	Tyre	6
1	3	1	2	5	Seatbelt	5	Driver Seat	3	Tyre	6
1	3	1	2	5	Seatbelt	5	Driver Seat	3	Tyre	6
1	3	1	2	6	Seatbelt	5	Driver Seat	3	Tyre	6
1	3	1	2	4	Seatbelt	5	Driver Seat	3	Tyre	6
1	3	1	2	6	Seatbelt	5	Driver Seat	3	Tyre	6
1	3	1	2	5	Seatbelt	5	Driver Seat	2	Tyre	7
1	3	1	2	5	Seatbelt	5	Driver Seat	2	Tyre	7
1	3	1	2	5	Seatbelt	5	Driver Seat	2	Tyre	7
1	3	1	2	5	Seatbelt	5	Driver Seat	2	Tyre	7
1	3	1	2	4	Seatbelt	5	Driver Seat	2	Tyre	7
1	3	1	2	5	Seatbelt	5	Driver Seat	2	Tyre	7
3	3	1	2	5	Seatbelt	5	Driver Seat	1	Tyre	4
1	3	1	2	5	Seatbelt	5	Driver Seat	2	Tyre	4
1	3	1	2	5	Seatbelt	5	Driver Seat	1	Tyre	4
1	3	1	2	5	Seatbelt	5	Driver Seat	1	Tyre	4
1	3	1	2	6	Seatbelt	5	Driver Seat	1	Tyre	4
3	3	1	2	5	Seatbelt	5	Driver Seat	2	Tyre	4
1	3	1	2	6	Seatbelt	5	Driver Seat	2	Tyre	4
1	3	1	2	6	Seatbelt	5	Driver Seat	2	Tyre	4
1	3	1	2	5	Seatbelt	5	Driver Seat	2	Tyre	4
1	3	1	2	5	Seatbelt	5	Driver Seat	1	Tyre	4
1	3	1	2	6	Seatbelt	5	Driver Seat	1	Tyre	4
1	3	1	2	6	Seatbelt	5	Driver Seat	1	Tyre	4
1	3	1	2	5	Seatbelt	5	Driver Seat	2	Tyre	4
3	3	1	2	7	Seatbelt	5	Driver Seat	2	Tyre	2
1	3	1	2	6	Seatbelt	5	Driver Seat	2	Tyre	2
1	3	1	2	6	Seatbelt	5	Driver Seat	1	Tyre	2
1	3	1	2	5	Seatbelt	5	Driver Seat	1	Tyre	2
1	3	1	2	5	Seatbelt	5	Driver Seat	2	Tyre	2
1	3	1	2	4	Seatbelt	5	Driver Seat	1	Tyre	2
3	3	1	2	5	Seatbelt	5	Driver Seat	2	Tyre	2
1	3	1	2	5	Seatbelt	5	Driver Seat	1	Tyre	2
1	3	1	2	5	Seatbelt	5	Driver Seat	1	Tyre	2
1	3	1	2	5	Seatbelt	5	Driver Seat	2	Tyre	2
1	3	1	2	4	Seatbelt	5	Driver Seat	2	Tyre	2
1	3	1	2	5	Seatbelt	5	Driver Seat	2	Tyre	2
1	3	1	2	4	Seatbelt	5	Driver Seat	1	Tyre	2
1	3	1	2	5	Seatbelt	5	Driver Seat	1	Tyre	2
1	3	1	2	6	Seatbelt	5	Driver Seat	2	Tyre	2
1	3	1	2	5	Seatbelt	5	Driver Seat	2	Tyre	2
1	3	1	2	5	Seatbelt	5	Driver Seat	1	Tyre	2
1	3	1	2	5	Seatbelt	5	Driver Seat	2	Tyre	2
1	3	1	2	5	Seatbelt	5	Driver Seat	2	Tyre	3
1	3	1	2	6	Seatbelt	5	Driver Seat	2	Tyre	3
1	3	1	2	5	Seatbelt	5	Driver Seat	1	Tyre	3
1	3	1	2	6	Seatbelt	5	Driver Seat	2	Tyre	3
1	3	1	2	5	Seatbelt	5	Driver Seat	1	Tyre	3
3	3	1	2	7	Seatbelt	5	Driver Seat	2	Tyre	3
1	3	1	2	5	Seatbelt	5	Driver Seat	2	Bekaa	1
1	3	1	2	7	Seatbelt	5	Driver Seat	1	Bekaa	2
1	3	1	2	4	Seatbelt	5	Driver Seat	1	Bekaa	2
4	3	1	2	3	Seatbelt	5	Driver Seat	1	Bekaa	2
1	3	1	2	7	Seatbelt	5	Driver Seat	1	Bekaa	2
3	3	1	2	7	Seatbelt	5	Driver Seat	1	Bekaa	2
3	3	1	2	3	Seatbelt	5	Driver Seat	2	Bekaa	2
1	3	1	2	6	Seatbelt	5	Driver Seat	2	Bekaa	2
1	3	1	2	7	Seatbelt	5	Driver Seat	2	Bekaa	2
4	3	1	2	7	Seatbelt	5	Driver Seat	2	Bekaa	2
4	3	1	2	3	Seatbelt	5	Driver Seat	2	Bekaa	2
3	3	1	2	3	Seatbelt	5	Driver Seat	1	Bekaa	3
3	3	1	2	3	Seatbelt	5	Driver Seat	1	Bekaa	3
3	3	1	2	6	Seatbelt	5	Driver Seat	1	Bekaa	3
4	3	1	2	7	Seatbelt	5	Driver Seat	1	Bekaa	3
3	3	1	2	3	Seatbelt	5	Driver Seat	2	Bekaa	3
1	3	1	2	6	Seatbelt	5	Driver Seat	2	Bekaa	3
3	3	1	2	5	Seatbelt	5	Driver Seat	2	Bekaa	3
3	3	1	2	7	Seatbelt	5	Driver Seat	2	Bekaa	3
1	3	1	2	6	Seatbelt	5	Driver Seat	1	Bekaa	5
3	3	1	2	6	Seatbelt	5	Driver Seat	2	Bekaa	5
3	3	1	2	5	Seatbelt	5	Driver Seat	3	Saida	6
1	3	1	2	5	Seatbelt	5	Driver Seat	3	Saida	6
1	3	1	2	5	Seatbelt	5	Driver Seat	3	Saida	6
1	3	1	2	4	Seatbelt	5	Driver Seat	3	Saida	6
1	3	1	2	4	Seatbelt	5	Driver Seat	3	Saida	6
3	3	1	2	5	Seatbelt	5	Driver Seat	2	Saida	7
1	3	1	2	4	Seatbelt	5	Driver Seat	2	Saida	7
1	3	1	2	4	Seatbelt	5	Driver Seat	1	Saida	1
1	3	1	2	4	Seatbelt	5	Driver Seat	1	Saida	1
3	3	1	2	5	Seatbelt	5	Driver Seat	1	Saida	1
4	3	1	2	5	Seatbelt	5	Driver Seat	2	Saida	1
1	3	1	2	4	Seatbelt	5	Driver Seat	2	Saida	1
1	3	1	2	6	Seatbelt	5	Driver Seat	2	Saida	1
1	3	1	2	5	Seatbelt	5	Driver Seat	2	Saida	1
1	3	1	2	5	Seatbelt	5	Driver Seat	1	Saida	2
3	3	1	2	5	Seatbelt	5	Driver Seat	1	Saida	2
1	3	1	2	5	Seatbelt	5	Driver Seat	1	Saida	2
3	3	1	2	6	Seatbelt	5	Driver Seat	1	Saida	2
1	3	1	2	6	Seatbelt	5	Driver Seat	1	Saida	2
1	3	1	2	6	Seatbelt	5	Driver Seat	1	Saida	2
3	3	1	2	5	Seatbelt	5	Driver Seat	1	Saida	2
1	3	1	2	5	Seatbelt	5	Driver Seat	1	Saida	2
1	3	1	2	5	Seatbelt	5	Driver Seat	1	Saida	2
1	3	1	2	5	Seatbelt	5	Driver Seat	1	Saida	2
4	3	1	2	5	Seatbelt	5	Driver Seat	2	Saida	2
1	3	1	2	6	Seatbelt	5	Driver Seat	2	Saida	2
1	3	1	2	6	Seatbelt	5	Driver Seat	2	Saida	2
1	3	1	2	4	Seatbelt	5	Driver Seat	2	Saida	2
1	3	1	2	4	Seatbelt	5	Driver Seat	2	Saida	2
3	3	1	2	5	Seatbelt	5	Driver Seat	1	Saida	3
1	3	1	2	5	Seatbelt	5	Driver Seat	1	Saida	3
1	3	1	2	5	Seatbelt	5	Driver Seat	1	Saida	3
1	3	1	2	5	Seatbelt	5	Driver Seat	2	Saida	3
3	3	4	2	5	Seatbelt	5	Driver Seat	1	Saida	4
3	3	1	2	5	Seatbelt	5	Driver Seat	1	Saida	4
1	3	1	2	5	Seatbelt	5	Driver Seat	1	Saida	4
1	3	1	2	4	Seatbelt	5	Driver Seat	1	Saida	4
1	3	1	2	4	Seatbelt	5	Driver Seat	2	Saida	4
1	3	1	2	6	Seatbelt	5	Driver Seat	2	Saida	4
3	3	1	2	4	Seatbelt	5	Driver Seat	2	Saida	4
1	3	1	2	4	Seatbelt	5	Driver Seat	2	Saida	4
3	3	1	2	5	Seatbelt	5	Driver Seat	1	Saida	5
3	3	1	2	5	Seatbelt	5	Driver Seat	1	Saida	5
1	3	1	2	5	Seatbelt	5	Driver Seat	1	Saida	5
3	3	1	2	4	Seatbelt	5	Driver Seat	1	Saida	5
1	3	1	2	5	Seatbelt	5	Driver Seat	1	Saida	5
1	3	1	2	5	Seatbelt	5	Driver Seat	1	Saida	5
1	3	1	2	5	Seatbelt	5	Driver Seat	2	Saida	5
1	3	4	2	5	Seatbelt	5	Driver Seat	1	Nabatiyeh	1
1	3	4	2	5	Seatbelt	5	Driver Seat	1	Nabatiyeh	1
1	3	4	2	5	Seatbelt	5	Driver Seat	1	Nabatiyeh	2
3	3	1	2	4	Seatbelt	5	Driver Seat	3	Southern Beirut	6
3	3	1	2	5	Seatbelt	5	Driver Seat	3	Southern Beirut	6
3	3	1	2	5	Seatbelt	5	Driver Seat	2	Southern Beirut	7
3	3	1	2	5	Seatbelt	5	Driver Seat	1	Southern Beirut	1
3	3	1	2	4	Seatbelt	5	Driver Seat	2	Southern Beirut	1
3	3	1	2	5	Seatbelt	5	Driver Seat	1	Southern Beirut	2
3	3	1	2	4	Seatbelt	5	Driver Seat	2	Southern Beirut	2
3	3	1	2	5	Seatbelt	5	Driver Seat	1	Southern Beirut	3
3	3	1	2	4	Seatbelt	5	Driver Seat	1	Southern Beirut	4
3	3	1	2	5	Seatbelt	5	Driver Seat	2	Southern Beirut	4
1	3	1	2	5	Seatbelt	5	Driver Seat	2	Southern Beirut	4
3	3	1	2	5	Seatbelt	5	Driver Seat	1	Southern Beirut	5
3	3	1	2	5	Seatbelt	5	Driver Seat	3	Jouniyeh	6
1	3	1	2	7	Seatbelt	5	Driver Seat	3	Jouniyeh	6
3	3	1	2	6	Seatbelt	5	Driver Seat	2	Jouniyeh	7
3	3	1	2	7	Seatbelt	5	Driver Seat	2	Jouniyeh	7
3	3	1	2	6	Seatbelt	5	Driver Seat	1	Jouniyeh	1
3	3	1	2	7	Seatbelt	5	Driver Seat	1	Jouniyeh	1
3	3	1	2	7	Seatbelt	5	Driver Seat	1	Jouniyeh	1
1	3	1	2	6	Seatbelt	5	Driver Seat	1	Jouniyeh	1
1	3	1	2	6	Seatbelt	5	Driver Seat	1	Jouniyeh	1
1	3	1	2	7	Seatbelt	5	Driver Seat	1	Jouniyeh	1
3	3	1	2	6	Seatbelt	5	Driver Seat	1	Jouniyeh	1
3	3	1	2	6	Seatbelt	5	Driver Seat	1	Jouniyeh	1
3	3	1	2	6	Seatbelt	5	Driver Seat	1	Jouniyeh	1
3	3	1	2	6	Seatbelt	5	Driver Seat	1	Jouniyeh	1
3	3	1	2	6	Seatbelt	5	Driver Seat	2	Jouniyeh	1
1	3	1	2	6	Seatbelt	5	Driver Seat	2	Jouniyeh	1
1	3	1	2	7	Seatbelt	5	Driver Seat	2	Jouniyeh	1
3	3	1	2	5	Seatbelt	5	Driver Seat	2	Jouniyeh	1
3	3	4	2	7	Seatbelt	5	Driver Seat	2	Jouniyeh	1
1	3	1	2	7	Seatbelt	5	Driver Seat	2	Jouniyeh	1
3	3	1	2	6	Seatbelt	5	Driver Seat	2	Jouniyeh	1
3	3	1	2	6	Seatbelt	5	Driver Seat	2	Jouniyeh	1
3	3	1	2	6	Seatbelt	5	Driver Seat	2	Jouniyeh	1
3	3	1	2	6	Seatbelt	5	Driver Seat	2	Jouniyeh	1
3	3	1	2	6	Seatbelt	5	Driver Seat	2	Jouniyeh	1
3	3	1	2	7	Seatbelt	5	Driver Seat	2	Jouniyeh	1
3	3	1	2	5	Seatbelt	5	Driver Seat	2	Jouniyeh	1
4	3	1	2	6	Seatbelt	5	Driver Seat	2	Jouniyeh	1
3	3	1	2	6	Seatbelt	5	Driver Seat	2	Jouniyeh	1
3	3	1	2	5	Seatbelt	5	Driver Seat	1	Jouniyeh	2
1	3	1	2	7	Seatbelt	5	Driver Seat	1	Jouniyeh	2
3	3	1	2	6	Seatbelt	5	Driver Seat	1	Jouniyeh	2
3	3	1	2	7	Seatbelt	5	Driver Seat	1	Jouniyeh	2
1	3	1	2	3	Seatbelt	5	Driver Seat	1	Jouniyeh	2
1	3	1	2	6	Seatbelt	5	Driver Seat	1	Jouniyeh	2
3	3	1	2	5	Seatbelt	5	Driver Seat	1	Jouniyeh	2
3	3	1	2	5	Seatbelt	5	Driver Seat	1	Jouniyeh	2
3	3	1	2	6	Seatbelt	5	Driver Seat	1	Jouniyeh	2
3	3	1	2	6	Seatbelt	5	Driver Seat	1	Jouniyeh	2
3	3	1	2	6	Seatbelt	5	Driver Seat	2	Jouniyeh	2
1	3	1	2	7	Seatbelt	5	Driver Seat	2	Jouniyeh	2
3	3	1	2	7	Seatbelt	5	Driver Seat	2	Jouniyeh	2
3	3	1	2	6	Seatbelt	5	Driver Seat	2	Jouniyeh	2
4	3	1	2	6	Seatbelt	5	Driver Seat	2	Jouniyeh	2
3	3	1	2	6	Seatbelt	5	Driver Seat	2	Jouniyeh	2
3	3	1	2	7	Seatbelt	5	Driver Seat	2	Jouniyeh	2
3	3	1	2	6	Seatbelt	5	Driver Seat	2	Jouniyeh	2
1	3	1	2	7	Seatbelt	5	Driver Seat	2	Jouniyeh	2
1	3	1	2	7	Seatbelt	5	Driver Seat	2	Jouniyeh	2
3	3	1	2	6	Seatbelt	5	Driver Seat	2	Jouniyeh	2
3	3	1	2	7	Seatbelt	5	Driver Seat	1	Jouniyeh	3
3	3	1	2	7	Seatbelt	5	Driver Seat	1	Jouniyeh	3
1	3	1	2	6	Seatbelt	5	Driver Seat	1	Jouniyeh	3
1	3	1	2	6	Seatbelt	5	Driver Seat	1	Jouniyeh	3
1	3	1	2	6	Seatbelt	5	Driver Seat	1	Jouniyeh	3
1	3	4	2	5	Seatbelt	5	Driver Seat	1	Jouniyeh	3
3	3	1	2	7	Seatbelt	5	Driver Seat	1	Jouniyeh	3
1	3	1	2	6	Seatbelt	5	Driver Seat	1	Jouniyeh	3
3	3	1	2	5	Seatbelt	5	Driver Seat	1	Jouniyeh	3
3	3	1	2	5	Seatbelt	5	Driver Seat	1	Jouniyeh	3
1	3	1	2	5	Seatbelt	5	Driver Seat	1	Jouniyeh	3
1	3	1	2	6	Seatbelt	5	Driver Seat	1	Jouniyeh	3
1	3	1	2	6	Seatbelt	5	Driver Seat	1	Jouniyeh	3
1	3	1	2	5	Seatbelt	5	Driver Seat	1	Jouniyeh	3
3	3	1	2	6	Seatbelt	5	Driver Seat	1	Jouniyeh	3
1	3	1	2	5	Seatbelt	5	Driver Seat	2	Jouniyeh	3
3	3	1	2	7	Seatbelt	5	Driver Seat	2	Jouniyeh	3
3	3	1	2	7	Seatbelt	5	Driver Seat	2	Jouniyeh	3
3	3	1	2	5	Seatbelt	5	Driver Seat	2	Jouniyeh	3
3	3	1	2	6	Seatbelt	5	Driver Seat	2	Jouniyeh	3
1	3	1	2	6	Seatbelt	5	Driver Seat	2	Jouniyeh	3
1	3	1	2	7	Seatbelt	5	Driver Seat	2	Jouniyeh	3
3	3	1	2	5	Seatbelt	5	Driver Seat	2	Jouniyeh	3
3	3	4	2	7	Seatbelt	5	Driver Seat	2	Jouniyeh	3
3	3	1	2	6	Seatbelt	5	Driver Seat	2	Jouniyeh	3
3	3	1	2	6	Seatbelt	5	Driver Seat	2	Jouniyeh	3
1	3	1	2	7	Seatbelt	5	Driver Seat	2	Jouniyeh	3
3	3	1	2	6	Seatbelt	5	Driver Seat	2	Jouniyeh	3
1	3	1	2	7	Seatbelt	5	Driver Seat	2	Jouniyeh	3
1	3	1	2	7	Seatbelt	5	Driver Seat	2	Jouniyeh	3
3	3	1	2	6	Seatbelt	5	Driver Seat	2	Jouniyeh	3
3	3	1	2	5	Seatbelt	5	Driver Seat	1	Jouniyeh	4
1	3	1	2	5	Seatbelt	5	Driver Seat	1	Jouniyeh	4
1	3	1	2	5	Seatbelt	5	Driver Seat	1	Jouniyeh	4
3	3	1	2	7	Seatbelt	5	Driver Seat	1	Jouniyeh	4
3	3	1	2	7	Seatbelt	5	Driver Seat	1	Jouniyeh	4
3	3	1	2	6	Seatbelt	5	Driver Seat	1	Jouniyeh	4
3	3	1	2	6	Seatbelt	5	Driver Seat	1	Jouniyeh	4
3	3	1	2	6	Seatbelt	5	Driver Seat	1	Jouniyeh	4
3	3	1	2	7	Seatbelt	5	Driver Seat	1	Jouniyeh	4
3	3	1	2	7	Seatbelt	5	Driver Seat	2	Jouniyeh	4
1	3	1	2	6	Seatbelt	5	Driver Seat	2	Jouniyeh	4
1	3	1	2	5	Seatbelt	5	Driver Seat	2	Jouniyeh	4
3	3	1	2	5	Seatbelt	5	Driver Seat	2	Jouniyeh	4
3	3	1	2	5	Seatbelt	5	Driver Seat	2	Jouniyeh	4
3	3	1	2	5	Seatbelt	5	Driver Seat	1	Jouniyeh	5
1	3	1	2	5	Seatbelt	5	Driver Seat	1	Jouniyeh	5
1	3	1	2	5	Seatbelt	5	Driver Seat	1	Jouniyeh	5
3	3	1	2	7	Seatbelt	5	Driver Seat	1	Jouniyeh	5
3	3	1	2	7	Seatbelt	5	Driver Seat	1	Jouniyeh	5
3	3	1	2	6	Seatbelt	5	Driver Seat	1	Jouniyeh	5
3	3	1	2	6	Seatbelt	5	Driver Seat	1	Jouniyeh	5
3	3	1	2	7	Seatbelt	5	Driver Seat	1	Jouniyeh	5
3	3	1	2	6	Seatbelt	5	Driver Seat	1	Jouniyeh	5
3	3	1	2	7	Seatbelt	5	Driver Seat	1	Jouniyeh	5
3	3	1	2	7	Seatbelt	5	Driver Seat	2	Jouniyeh	5
3	3	1	2	7	Seatbelt	5	Driver Seat	2	Jouniyeh	5
1	3	1	2	6	Seatbelt	5	Driver Seat	2	Jouniyeh	5
1	3	1	2	6	Seatbelt	5	Driver Seat	2	Jouniyeh	5
1	3	1	2	6	Seatbelt	5	Driver Seat	2	Jouniyeh	5
3	3	1	2	5	Seatbelt	5	Driver Seat	2	Jouniyeh	5
1	3	1	2	6	Seatbelt	5	Driver Seat	2	Jouniyeh	5
1	3	4	2	5	Seatbelt	5	Driver Seat	2	Jouniyeh	5
3	3	1	2	7	Seatbelt	5	Driver Seat	2	Jouniyeh	5
3	3	1	2	5	Seatbelt	5	Driver Seat	2	Jouniyeh	5
1	3	1	2	5	Seatbelt	5	Driver Seat	2	Jouniyeh	5
1	3	1	2	6	Seatbelt	5	Driver Seat	2	Jouniyeh	5
1	3	1	2	6	Seatbelt	5	Driver Seat	2	Jouniyeh	5
3	3	2	3	5	Seatbelt	5	Driver Seat	2	Jouniyeh	3
3	3	4	1	6	Seatbelt	5	Passenger Back Seat	1	Bekaa	3
3	3	6	1	4	Seatbelt	5	Passenger Back Seat	2	Bekaa	5
3	3	4	1	6	Seatbelt	5	Passenger Back Seat	1	Saida	5
3	3	4	2	4	Seatbelt	5	Passenger Back Seat	2	Beirut	7
3	3	6	2	2	Seatbelt	5	Passenger Back Seat	1	Bekaa	3
1	3	4	2	5	Seatbelt	5	Passenger Back Seat	2	Bekaa	3
3	3	1	2	6	Seatbelt	5	Passenger Back Seat	1	Saida	1
1	3	4	2	5	Seatbelt	5	Passenger Back Seat	1	Saida	5
3	3	4	2	5	Seatbelt	5	Passenger Back Seat	1	Jouniyeh	1
3	3	4	2	5	Seatbelt	5	Passenger Back Seat	2	Jouniyeh	1
3	3	4	2	5	Seatbelt	5	Passenger Back Seat	1	Jouniyeh	2
1	3	4	1	5	Seatbelt	5	Passenger Front Seat	2	Tripoli	7
1	3	4	1	5	Seatbelt	5	Passenger Front Seat	2	Tripoli	7
1	3	4	1	7	Seatbelt	5	Passenger Front Seat	2	Tripoli	1
1	3	4	1	5	Seatbelt	5	Passenger Front Seat	1	Tyre	5
1	3	4	1	5	Seatbelt	5	Passenger Front Seat	1	Tyre	1
1	3	4	1	5	Seatbelt	5	Passenger Front Seat	1	Tyre	1
1	3	4	1	5	Seatbelt	5	Passenger Front Seat	2	Tyre	1
1	3	4	1	5	Seatbelt	5	Passenger Front Seat	2	Tyre	1
1	3	4	1	5	Seatbelt	5	Passenger Front Seat	2	Tyre	1
1	3	4	1	5	Seatbelt	5	Passenger Front Seat	3	Tyre	6
1	3	4	1	5	Seatbelt	5	Passenger Front Seat	3	Tyre	6
1	3	4	1	5	Seatbelt	5	Passenger Front Seat	2	Tyre	7
1	3	6	1	2	Seatbelt	5	Passenger Front Seat	2	Tyre	4
1	3	4	1	5	Seatbelt	5	Passenger Front Seat	2	Tyre	4
3	3	6	1	2	Seatbelt	5	Passenger Front Seat	2	Tyre	4
1	3	4	1	4	Seatbelt	5	Passenger Front Seat	2	Tyre	4
1	3	4	1	5	Seatbelt	5	Passenger Front Seat	1	Tyre	4
1	3	4	1	5	Seatbelt	5	Passenger Front Seat	3	Bekaa	6
1	3	4	1	7	Seatbelt	5	Passenger Front Seat	2	Bekaa	2
1	3	4	1	6	Seatbelt	5	Passenger Front Seat	2	Bekaa	2
3	3	4	1	6	Seatbelt	5	Passenger Front Seat	2	Bekaa	3
1	3	4	1	6	Seatbelt	5	Passenger Front Seat	2	Bekaa	4
1	3	4	1	5	Seatbelt	5	Passenger Front Seat	1	Bekaa	5
3	3	4	1	5	Seatbelt	5	Passenger Front Seat	2	Saida	7
3	3	4	1	5	Seatbelt	5	Passenger Front Seat	1	Saida	1
3	3	4	1	5	Seatbelt	5	Passenger Front Seat	1	Saida	2
1	3	6	1	2	Seatbelt	5	Passenger Front Seat	1	Saida	4
4	3	6	1	1	Seatbelt	5	Passenger Front Seat	1	Saida	4
3	3	4	1	5	Seatbelt	5	Passenger Front Seat	1	Saida	4
1	3	4	1	5	Seatbelt	5	Passenger Front Seat	1	Saida	4
1	3	4	1	4	Seatbelt	5	Passenger Front Seat	1	Saida	5
1	3	4	1	4	Seatbelt	5	Passenger Front Seat	2	Southern Beirut	7
1	3	4	1	4	Seatbelt	5	Passenger Front Seat	1	Southern Beirut	1
1	3	4	1	4	Seatbelt	5	Passenger Front Seat	1	Southern Beirut	2
1	3	4	1	4	Seatbelt	5	Passenger Front Seat	1	Southern Beirut	4
1	3	4	1	4	Seatbelt	5	Passenger Front Seat	1	Southern Beirut	5
1	3	4	1	5	Seatbelt	5	Passenger Front Seat	1	Jouniyeh	1
1	3	4	1	5	Seatbelt	5	Passenger Front Seat	2	Jouniyeh	1
3	3	4	1	4	Seatbelt	5	Passenger Front Seat	2	Jouniyeh	1
1	3	4	1	7	Seatbelt	5	Passenger Front Seat	2	Jouniyeh	2
1	3	4	1	6	Seatbelt	5	Passenger Front Seat	2	Jouniyeh	2
1	3	4	1	5	Seatbelt	5	Passenger Front Seat	1	Jouniyeh	3
1	3	4	1	5	Seatbelt	5	Passenger Front Seat	2	Jouniyeh	3
3	3	4	1	4	Seatbelt	5	Passenger Front Seat	2	Jouniyeh	3
1	3	4	1	7	Seatbelt	5	Passenger Front Seat	2	Jouniyeh	3
1	3	4	1	6	Seatbelt	5	Passenger Front Seat	2	Jouniyeh	3
1	3	4	1	5	Seatbelt	5	Passenger Front Seat	2	Jouniyeh	5
3	3	4	2	4	Seatbelt	5	Passenger Front Seat	1	Beirut	1
3	3	4	2	4	Seatbelt	5	Passenger Front Seat	2	Beirut	3
3	3	4	2	4	Seatbelt	5	Passenger Front Seat	2	Beirut	4
1	3	4	2	4	Seatbelt	5	Passenger Front Seat	2	Tripoli	7
1	3	4	2	5	Seatbelt	5	Passenger Front Seat	2	Tyre	5
1	3	4	2	5	Seatbelt	5	Passenger Front Seat	2	Tyre	1
1	3	4	2	5	Seatbelt	5	Passenger Front Seat	2	Tyre	7
1	3	4	2	5	Seatbelt	5	Passenger Front Seat	2	Tyre	4
1	3	6	2	2	Seatbelt	5	Passenger Front Seat	2	Tyre	4
1	3	4	2	5	Seatbelt	5	Passenger Front Seat	1	Tyre	2
1	3	4	2	5	Seatbelt	5	Passenger Front Seat	1	Tyre	2
1	3	4	2	5	Seatbelt	5	Passenger Front Seat	1	Tyre	2
1	3	4	2	5	Seatbelt	5	Passenger Front Seat	2	Tyre	3
4	3	4	2	7	Seatbelt	5	Passenger Front Seat	1	Bekaa	2
3	3	4	2	6	Seatbelt	5	Passenger Front Seat	1	Bekaa	3
1	3	4	2	4	Seatbelt	5	Passenger Front Seat	1	Saida	3
1	3	4	2	5	Seatbelt	5	Passenger Front Seat	1	Saida	5
1	3	6	2	2	Seatbelt	5	Passenger Front Seat	1	Saida	5
3	3	4	2	5	Seatbelt	5	Passenger Front Seat	1	Saida	5
3	3	4	2	4	Seatbelt	5	Passenger Front Seat	1	Saida	5
1	3	6	2	3	Seatbelt	5	Passenger Front Seat	1	Saida	5
1	3	6	2	3	Seatbelt	5	Passenger Front Seat	1	Saida	5
3	3	6	2	4	Seatbelt	5	Passenger Front Seat	2	Saida	5
1	3	6	2	6	Seatbelt	5	Passenger Front Seat	2	Saida	5
1	3	4	2	5	Seatbelt	5	Passenger Front Seat	2	Nabatiyeh	1
4	3	4	2	6	Seatbelt	5	Passenger Front Seat	1	Nabatiyeh	2
3	3	4	2	5	Seatbelt	5	Passenger Front Seat	2	Nabatiyeh	4
1	3	4	2	5	Seatbelt	5	Passenger Front Seat	2	Jouniyeh	1
1	3	1	2	6	Seatbelt	5	Passenger Front Seat	2	Jouniyeh	2
1	3	1	2	6	Seatbelt	5	Passenger Front Seat	2	Jouniyeh	2
3	3	4	2	7	Seatbelt	5	Passenger Front Seat	2	Jouniyeh	3
3	3	1	2	6	Seatbelt	5	Passenger Front Seat	1	Jouniyeh	4
3	3	1	2	6	Seatbelt	5	Passenger Front Seat	1	Jouniyeh	4
1	3	1	2	6	Seatbelt	5	Passenger Front Seat	1	Jouniyeh	4
1	3	1	2	6	Seatbelt	5	Passenger Front Seat	2	Jouniyeh	4
3	3	1	2	6	Seatbelt	5	Passenger Front Seat	1	Jouniyeh	5
3	3	1	2	6	Seatbelt	5	Passenger Front Seat	1	Jouniyeh	5
1	2	6	1	2	Seatbelt	5	Child Car seat/booster	1	Beirut	4
1	2	6	1	1	Seatbelt	5	Child Car seat/booster	2	Bekaa	3
1	2	6	1	1	Seatbelt	5	Child Car seat/booster	2	Saida	7
1	2	6	1	1	Seatbelt	5	Child Car seat/booster	1	Saida	4
1	2	6	2	2	Seatbelt	5	Child Car seat/booster	2	Beirut	7
1	2	6	2	1	Seatbelt	5	Child Car seat/booster	2	Beirut	7
1	2	6	2	2	Seatbelt	5	Child Car seat/booster	2	Beirut	7
1	2	6	2	2	Seatbelt	5	Child Car seat/booster	1	Beirut	2
1	2	6	2	2	Seatbelt	5	Child Car seat/booster	1	Beirut	2
1	2	6	2	2	Seatbelt	5	Child Car seat/booster	1	Beirut	4
1	2	6	2	1	Seatbelt	5	Child Car seat/booster	2	Bekaa	7
1	2	6	2	1	Seatbelt	5	Child Car seat/booster	1	Bekaa	2
3	2	6	2	1	Seatbelt	5	Child Car seat/booster	2	Bekaa	2
1	2	6	2	1	Seatbelt	5	Child Car seat/booster	2	Saida	7
3	2	6	2	1	Seatbelt	5	Child Car seat/booster	1	Saida	4
1	2	6	3	1	Seatbelt	5	Child Car seat/booster	2	Bekaa	3
1	2	6	3	1	Seatbelt	5	Child Car seat/booster	3	Saida	6
1	2	6	1	1	Seatbelt	5	Child Driver Lap	2	Bekaa	3
1	2	6	1	2	Seatbelt	5	Child In between front seats	3	Beirut	6
3	2	6	1	1	Seatbelt	5	Child In between front seats	2	Tyre	4
3	2	1	1	6	Seatbelt	5	Child In between front seats	1	Jouniyeh	3
3	2	1	1	6	Seatbelt	5	Child In between front seats	2	Jouniyeh	5
1	2	1	2	6	Seatbelt	5	Child In between front seats	3	Beirut	6
3	2	1	2	2	Seatbelt	5	Child In between front seats	1	Saida	4
1	2	1	1	5	Seatbelt	5	Driver Seat	3	Beirut	6
1	2	1	1	4	Seatbelt	5	Driver Seat	2	Beirut	7
1	2	1	1	5	Seatbelt	5	Driver Seat	2	Beirut	7
1	2	1	1	4	Seatbelt	5	Driver Seat	2	Beirut	7
1	2	1	1	5	Seatbelt	5	Driver Seat	2	Beirut	7
1	2	1	1	5	Seatbelt	5	Driver Seat	2	Beirut	7
1	2	1	1	5	Seatbelt	5	Driver Seat	2	Beirut	7
1	2	1	1	5	Seatbelt	5	Driver Seat	2	Beirut	7
1	2	1	1	5	Seatbelt	5	Driver Seat	2	Beirut	7
1	2	1	1	4	Seatbelt	5	Driver Seat	1	Beirut	1
1	2	1	1	5	Seatbelt	5	Driver Seat	1	Beirut	1
1	2	1	1	4	Seatbelt	5	Driver Seat	1	Beirut	1
1	2	1	1	4	Seatbelt	5	Driver Seat	1	Beirut	1
1	2	1	1	4	Seatbelt	5	Driver Seat	1	Beirut	1
1	2	1	1	4	Seatbelt	5	Driver Seat	2	Beirut	1
1	2	1	1	4	Seatbelt	5	Driver Seat	2	Beirut	1
1	2	1	1	4	Seatbelt	5	Driver Seat	2	Beirut	1
1	2	1	1	4	Seatbelt	5	Driver Seat	1	Beirut	2
1	2	1	1	5	Seatbelt	5	Driver Seat	1	Beirut	2
1	2	1	1	4	Seatbelt	5	Driver Seat	1	Beirut	2
1	2	1	1	4	Seatbelt	5	Driver Seat	2	Beirut	2
1	2	1	1	4	Seatbelt	5	Driver Seat	1	Beirut	3
1	2	1	1	4	Seatbelt	5	Driver Seat	1	Beirut	3
1	2	1	1	5	Seatbelt	5	Driver Seat	1	Beirut	3
1	2	1	1	4	Seatbelt	5	Driver Seat	1	Beirut	3
1	2	1	1	4	Seatbelt	5	Driver Seat	1	Beirut	3
1	2	1	1	4	Seatbelt	5	Driver Seat	1	Beirut	3
1	2	1	1	5	Seatbelt	5	Driver Seat	2	Beirut	3
1	2	1	1	5	Seatbelt	5	Driver Seat	2	Beirut	3
1	2	1	1	4	Seatbelt	5	Driver Seat	2	Beirut	3
1	2	1	1	4	Seatbelt	5	Driver Seat	2	Beirut	3
1	2	1	1	4	Seatbelt	5	Driver Seat	2	Beirut	3
1	2	1	1	4	Seatbelt	5	Driver Seat	2	Beirut	3
1	2	1	1	4	Seatbelt	5	Driver Seat	2	Beirut	3
1	2	1	1	4	Seatbelt	5	Driver Seat	2	Beirut	3
1	2	1	1	5	Seatbelt	5	Driver Seat	2	Beirut	3
1	2	1	1	4	Seatbelt	5	Driver Seat	1	Beirut	4
1	2	1	1	4	Seatbelt	5	Driver Seat	1	Beirut	4
1	2	1	1	5	Seatbelt	5	Driver Seat	1	Beirut	4
1	2	1	1	5	Seatbelt	5	Driver Seat	2	Beirut	4
1	2	1	1	5	Seatbelt	5	Driver Seat	2	Beirut	4
1	2	1	1	5	Seatbelt	5	Driver Seat	2	Beirut	4
1	2	1	1	5	Seatbelt	5	Driver Seat	2	Beirut	5
1	2	1	1	4	Seatbelt	5	Driver Seat	3	Tripoli	6
1	2	1	1	4	Seatbelt	5	Driver Seat	3	Tripoli	6
1	2	1	1	4	Seatbelt	5	Driver Seat	3	Tripoli	6
1	2	1	1	4	Seatbelt	5	Driver Seat	3	Tripoli	6
1	2	1	1	4	Seatbelt	5	Driver Seat	2	Tripoli	7
1	2	1	1	4	Seatbelt	5	Driver Seat	2	Tripoli	7
1	2	1	1	6	Seatbelt	5	Driver Seat	1	Tripoli	1
1	2	1	1	4	Seatbelt	5	Driver Seat	1	Tripoli	1
1	2	1	1	4	Seatbelt	5	Driver Seat	1	Tripoli	1
1	2	1	1	4	Seatbelt	5	Driver Seat	2	Tripoli	1
1	2	1	1	4	Seatbelt	5	Driver Seat	2	Tripoli	1
1	2	1	1	4	Seatbelt	5	Driver Seat	2	Tripoli	1
1	2	1	1	5	Seatbelt	5	Driver Seat	1	Tripoli	2
1	2	1	1	5	Seatbelt	5	Driver Seat	1	Tripoli	2
1	2	1	1	5	Seatbelt	5	Driver Seat	1	Tripoli	2
1	2	1	1	4	Seatbelt	5	Driver Seat	1	Tripoli	2
1	2	1	1	4	Seatbelt	5	Driver Seat	1	Tripoli	2
1	2	1	1	5	Seatbelt	5	Driver Seat	1	Tripoli	2
1	2	1	1	4	Seatbelt	5	Driver Seat	2	Tripoli	2
1	2	1	1	6	Seatbelt	5	Driver Seat	2	Tripoli	2
1	2	1	1	4	Seatbelt	5	Driver Seat	2	Tripoli	2
1	2	1	1	4	Seatbelt	5	Driver Seat	2	Tripoli	2
3	2	1	1	5	Seatbelt	5	Driver Seat	1	Tripoli	3
1	2	1	1	5	Seatbelt	5	Driver Seat	1	Tripoli	3
1	2	1	1	4	Seatbelt	5	Driver Seat	1	Tripoli	3
1	2	1	1	4	Seatbelt	5	Driver Seat	1	Tripoli	3
1	2	1	1	4	Seatbelt	5	Driver Seat	1	Tripoli	3
1	2	1	1	6	Seatbelt	5	Driver Seat	1	Tripoli	3
1	2	1	1	4	Seatbelt	5	Driver Seat	2	Tripoli	3
1	2	1	1	4	Seatbelt	5	Driver Seat	2	Tripoli	3
1	2	1	1	4	Seatbelt	5	Driver Seat	1	Tripoli	4
1	2	1	1	4	Seatbelt	5	Driver Seat	1	Tripoli	4
1	2	1	1	4	Seatbelt	5	Driver Seat	1	Tripoli	4
1	2	1	1	4	Seatbelt	5	Driver Seat	1	Tripoli	4
1	2	1	1	4	Seatbelt	5	Driver Seat	1	Tripoli	4
1	2	1	1	5	Seatbelt	5	Driver Seat	1	Tripoli	4
1	2	1	1	5	Seatbelt	5	Driver Seat	1	Tripoli	4
1	2	1	1	4	Seatbelt	5	Driver Seat	2	Tripoli	4
1	2	1	1	6	Seatbelt	5	Driver Seat	2	Tripoli	4
1	2	1	1	4	Seatbelt	5	Driver Seat	2	Tripoli	4
1	2	1	1	4	Seatbelt	5	Driver Seat	2	Tripoli	4
1	2	1	1	4	Seatbelt	5	Driver Seat	1	Tripoli	5
1	2	1	1	5	Seatbelt	5	Driver Seat	1	Tripoli	5
1	2	1	1	4	Seatbelt	5	Driver Seat	1	Tripoli	5
1	2	1	1	5	Seatbelt	5	Driver Seat	1	Tripoli	5
1	2	1	1	4	Seatbelt	5	Driver Seat	1	Tripoli	5
1	2	1	1	4	Seatbelt	5	Driver Seat	2	Tripoli	5
1	2	1	1	5	Seatbelt	5	Driver Seat	1	Tyre	5
1	2	1	1	5	Seatbelt	5	Driver Seat	2	Tyre	5
1	2	1	1	5	Seatbelt	5	Driver Seat	2	Tyre	5
1	2	1	1	5	Seatbelt	5	Driver Seat	1	Tyre	5
1	2	1	1	6	Seatbelt	5	Driver Seat	1	Tyre	5
1	2	1	1	6	Seatbelt	5	Driver Seat	1	Tyre	5
1	2	1	1	4	Seatbelt	5	Driver Seat	1	Tyre	5
1	2	1	1	5	Seatbelt	5	Driver Seat	2	Tyre	5
1	2	1	1	5	Seatbelt	5	Driver Seat	1	Tyre	5
1	2	1	1	6	Seatbelt	5	Driver Seat	1	Tyre	5
1	2	1	1	5	Seatbelt	5	Driver Seat	1	Tyre	5
1	2	1	1	6	Seatbelt	5	Driver Seat	1	Tyre	5
1	2	1	1	4	Seatbelt	5	Driver Seat	2	Tyre	5
1	2	1	1	5	Seatbelt	5	Driver Seat	1	Tyre	5
1	2	1	1	5	Seatbelt	5	Driver Seat	1	Tyre	5
1	2	1	1	6	Seatbelt	5	Driver Seat	1	Tyre	5
1	2	1	1	5	Seatbelt	5	Driver Seat	1	Tyre	5
1	2	1	1	5	Seatbelt	5	Driver Seat	2	Tyre	1
1	2	1	1	5	Seatbelt	5	Driver Seat	1	Tyre	1
1	2	1	1	6	Seatbelt	5	Driver Seat	2	Tyre	1
1	2	1	1	5	Seatbelt	5	Driver Seat	1	Tyre	1
1	2	1	1	5	Seatbelt	5	Driver Seat	2	Tyre	1
1	2	1	1	6	Seatbelt	5	Driver Seat	1	Tyre	1
1	2	1	1	5	Seatbelt	5	Driver Seat	1	Tyre	1
1	2	1	1	6	Seatbelt	5	Driver Seat	1	Tyre	1
1	2	1	1	6	Seatbelt	5	Driver Seat	2	Tyre	1
1	2	1	1	5	Seatbelt	5	Driver Seat	1	Tyre	1
1	2	1	1	5	Seatbelt	5	Driver Seat	1	Tyre	1
1	2	1	1	5	Seatbelt	5	Driver Seat	1	Tyre	1
1	2	1	1	6	Seatbelt	5	Driver Seat	1	Tyre	1
1	2	1	1	5	Seatbelt	5	Driver Seat	1	Tyre	1
1	2	1	1	6	Seatbelt	5	Driver Seat	2	Tyre	1
1	2	1	1	5	Seatbelt	5	Driver Seat	2	Tyre	1
1	2	1	1	5	Seatbelt	5	Driver Seat	2	Tyre	1
1	2	1	1	5	Seatbelt	5	Driver Seat	1	Tyre	1
1	2	1	1	5	Seatbelt	5	Driver Seat	1	Tyre	1
1	2	1	1	5	Seatbelt	5	Driver Seat	1	Tyre	1
1	2	1	1	7	Seatbelt	5	Driver Seat	2	Tyre	1
1	2	1	1	6	Seatbelt	5	Driver Seat	2	Tyre	1
1	2	1	1	5	Seatbelt	5	Driver Seat	3	Tyre	6
1	2	1	1	6	Seatbelt	5	Driver Seat	3	Tyre	6
1	2	1	1	5	Seatbelt	5	Driver Seat	3	Tyre	6
1	2	1	1	6	Seatbelt	5	Driver Seat	3	Tyre	6
1	2	1	1	5	Seatbelt	5	Driver Seat	3	Tyre	6
1	2	1	1	6	Seatbelt	5	Driver Seat	3	Tyre	6
1	2	1	1	4	Seatbelt	5	Driver Seat	3	Tyre	6
1	2	1	1	6	Seatbelt	5	Driver Seat	3	Tyre	6
1	2	1	1	6	Seatbelt	5	Driver Seat	3	Tyre	6
1	2	1	1	5	Seatbelt	5	Driver Seat	3	Tyre	6
1	2	1	1	5	Seatbelt	5	Driver Seat	2	Tyre	7
1	2	1	1	5	Seatbelt	5	Driver Seat	2	Tyre	7
1	2	1	1	5	Seatbelt	5	Driver Seat	2	Tyre	7
1	2	1	1	5	Seatbelt	5	Driver Seat	2	Tyre	7
1	2	1	1	6	Seatbelt	5	Driver Seat	2	Tyre	7
1	2	1	1	5	Seatbelt	5	Driver Seat	2	Tyre	7
1	2	1	1	7	Seatbelt	5	Driver Seat	2	Tyre	7
1	2	1	1	5	Seatbelt	5	Driver Seat	2	Tyre	7
1	2	1	1	6	Seatbelt	5	Driver Seat	2	Tyre	7
1	2	1	1	5	Seatbelt	5	Driver Seat	2	Tyre	7
1	2	1	1	5	Seatbelt	5	Driver Seat	2	Tyre	7
1	2	1	1	5	Seatbelt	5	Driver Seat	2	Tyre	7
1	2	1	1	5	Seatbelt	5	Driver Seat	2	Tyre	7
1	2	1	1	6	Seatbelt	5	Driver Seat	2	Tyre	7
1	2	1	1	6	Seatbelt	5	Driver Seat	1	Tyre	4
1	2	1	1	5	Seatbelt	5	Driver Seat	1	Tyre	4
1	2	1	1	5	Seatbelt	5	Driver Seat	2	Tyre	4
1	2	1	1	6	Seatbelt	5	Driver Seat	1	Tyre	4
1	2	1	1	5	Seatbelt	5	Driver Seat	1	Tyre	4
1	2	1	1	5	Seatbelt	5	Driver Seat	1	Tyre	4
1	2	1	1	5	Seatbelt	5	Driver Seat	1	Tyre	4
1	2	1	1	6	Seatbelt	5	Driver Seat	1	Tyre	4
1	2	1	1	5	Seatbelt	5	Driver Seat	2	Tyre	4
1	2	1	1	5	Seatbelt	5	Driver Seat	1	Tyre	4
1	2	1	1	4	Seatbelt	5	Driver Seat	2	Tyre	4
1	2	1	1	6	Seatbelt	5	Driver Seat	2	Tyre	4
1	2	1	1	6	Seatbelt	5	Driver Seat	1	Tyre	4
1	2	1	1	7	Seatbelt	5	Driver Seat	1	Tyre	4
1	2	1	1	5	Seatbelt	5	Driver Seat	1	Tyre	4
1	2	1	1	6	Seatbelt	5	Driver Seat	2	Tyre	4
1	2	1	1	6	Seatbelt	5	Driver Seat	1	Tyre	4
1	2	1	1	5	Seatbelt	5	Driver Seat	2	Tyre	4
1	2	1	1	5	Seatbelt	5	Driver Seat	1	Tyre	4
1	2	1	1	6	Seatbelt	5	Driver Seat	1	Tyre	2
1	2	1	1	5	Seatbelt	5	Driver Seat	1	Tyre	2
1	2	1	1	5	Seatbelt	5	Driver Seat	1	Tyre	2
1	2	1	1	5	Seatbelt	5	Driver Seat	1	Tyre	2
1	2	1	1	5	Seatbelt	5	Driver Seat	2	Tyre	2
1	2	1	1	5	Seatbelt	5	Driver Seat	2	Tyre	2
1	2	1	1	5	Seatbelt	5	Driver Seat	2	Tyre	2
1	2	1	1	5	Seatbelt	5	Driver Seat	1	Tyre	2
1	2	1	1	5	Seatbelt	5	Driver Seat	1	Tyre	2
1	2	1	1	5	Seatbelt	5	Driver Seat	2	Tyre	2
1	2	1	1	7	Seatbelt	5	Driver Seat	1	Tyre	2
1	2	1	1	6	Seatbelt	5	Driver Seat	1	Tyre	2
1	2	1	1	5	Seatbelt	5	Driver Seat	2	Tyre	2
1	2	1	1	5	Seatbelt	5	Driver Seat	1	Tyre	2
1	2	1	1	5	Seatbelt	5	Driver Seat	1	Tyre	2
1	2	1	1	5	Seatbelt	5	Driver Seat	1	Tyre	2
1	2	1	1	5	Seatbelt	5	Driver Seat	2	Tyre	3
1	2	1	1	6	Seatbelt	5	Driver Seat	1	Tyre	3
1	2	1	1	6	Seatbelt	5	Driver Seat	1	Tyre	3
1	2	1	1	5	Seatbelt	5	Driver Seat	2	Tyre	3
1	2	1	1	5	Seatbelt	5	Driver Seat	2	Tyre	3
1	2	1	1	5	Seatbelt	5	Driver Seat	2	Tyre	3
1	2	1	1	6	Seatbelt	5	Driver Seat	1	Tyre	3
1	2	1	1	5	Seatbelt	5	Driver Seat	1	Tyre	3
1	2	1	1	5	Seatbelt	5	Driver Seat	1	Tyre	3
1	2	1	1	5	Seatbelt	5	Driver Seat	2	Tyre	3
1	2	1	1	6	Seatbelt	5	Driver Seat	2	Tyre	3
1	2	1	1	5	Seatbelt	5	Driver Seat	2	Tyre	3
1	2	1	1	5	Seatbelt	5	Driver Seat	2	Tyre	3
1	2	1	1	5	Seatbelt	5	Driver Seat	1	Tyre	3
1	2	1	1	6	Seatbelt	5	Driver Seat	2	Tyre	3
1	2	1	1	5	Seatbelt	5	Driver Seat	2	Tyre	3
1	2	1	1	6	Seatbelt	5	Driver Seat	1	Tyre	3
1	2	1	1	5	Seatbelt	5	Driver Seat	2	Tyre	3
1	2	1	1	6	Seatbelt	5	Driver Seat	2	Tyre	3
1	2	1	1	5	Seatbelt	5	Driver Seat	1	Tyre	3
1	2	1	1	6	Seatbelt	5	Driver Seat	1	Tyre	3
1	2	1	1	6	Seatbelt	5	Driver Seat	2	Tyre	3
1	2	1	1	5	Seatbelt	5	Driver Seat	2	Tyre	3
1	2	1	1	5	Seatbelt	5	Driver Seat	2	Tyre	3
1	2	1	1	5	Seatbelt	5	Driver Seat	1	Tyre	3
1	2	1	1	5	Seatbelt	5	Driver Seat	1	Tyre	3
1	2	1	1	6	Seatbelt	5	Driver Seat	2	Tyre	3
1	2	1	1	5	Seatbelt	5	Driver Seat	1	Bekaa	2
3	2	1	1	3	Seatbelt	5	Driver Seat	2	Bekaa	2
1	2	1	1	3	Seatbelt	5	Driver Seat	2	Bekaa	2
1	2	4	1	7	Seatbelt	5	Driver Seat	2	Bekaa	3
3	2	1	1	5	Seatbelt	5	Driver Seat	2	Bekaa	3
1	2	1	1	5	Seatbelt	5	Driver Seat	2	Bekaa	3
1	2	1	1	5	Seatbelt	5	Driver Seat	1	Bekaa	5
1	2	1	1	4	Seatbelt	5	Driver Seat	2	Saida	7
1	2	1	1	4	Seatbelt	5	Driver Seat	2	Saida	7
1	2	1	1	4	Seatbelt	5	Driver Seat	2	Saida	7
1	2	1	1	5	Seatbelt	5	Driver Seat	1	Saida	1
1	2	1	1	5	Seatbelt	5	Driver Seat	1	Saida	1
1	2	1	1	5	Seatbelt	5	Driver Seat	2	Saida	1
1	2	2	1	4	Seatbelt	5	Driver Seat	2	Saida	1
1	2	1	1	4	Seatbelt	5	Driver Seat	2	Saida	1
1	2	1	1	4	Seatbelt	5	Driver Seat	2	Saida	1
1	2	1	1	5	Seatbelt	5	Driver Seat	2	Saida	1
1	2	1	1	5	Seatbelt	5	Driver Seat	2	Saida	1
1	2	1	1	4	Seatbelt	5	Driver Seat	1	Saida	2
1	2	1	1	4	Seatbelt	5	Driver Seat	1	Saida	2
4	2	1	1	5	Seatbelt	5	Driver Seat	2	Saida	2
1	2	1	1	4	Seatbelt	5	Driver Seat	2	Saida	2
1	2	4	1	5	Seatbelt	5	Driver Seat	2	Saida	2
1	2	1	1	4	Seatbelt	5	Driver Seat	1	Saida	4
1	2	1	1	4	Seatbelt	5	Driver Seat	1	Saida	4
1	2	1	1	5	Seatbelt	5	Driver Seat	2	Saida	4
1	2	1	1	4	Seatbelt	5	Driver Seat	2	Saida	4
1	2	1	1	4	Seatbelt	5	Driver Seat	2	Saida	4
1	2	1	1	4	Seatbelt	5	Driver Seat	2	Saida	4
1	2	1	1	4	Seatbelt	5	Driver Seat	2	Saida	5
1	2	1	1	4	Seatbelt	5	Driver Seat	2	Saida	5
1	2	1	1	5	Seatbelt	5	Driver Seat	2	Saida	5
1	2	4	1	5	Seatbelt	5	Driver Seat	3	Nabatiyeh	6
1	2	4	1	5	Seatbelt	5	Driver Seat	1	Nabatiyeh	1
1	2	4	1	4	Seatbelt	5	Driver Seat	1	Nabatiyeh	1
1	2	4	1	5	Seatbelt	5	Driver Seat	1	Nabatiyeh	1
1	2	4	1	5	Seatbelt	5	Driver Seat	1	Nabatiyeh	2
1	2	4	1	6	Seatbelt	5	Driver Seat	1	Nabatiyeh	2
1	2	4	1	5	Seatbelt	5	Driver Seat	1	Nabatiyeh	2
1	2	4	1	5	Seatbelt	5	Driver Seat	1	Nabatiyeh	2
1	2	4	1	4	Seatbelt	5	Driver Seat	1	Nabatiyeh	2
1	2	4	1	4	Seatbelt	5	Driver Seat	1	Nabatiyeh	2
1	2	4	1	4	Seatbelt	5	Driver Seat	1	Nabatiyeh	2
1	2	4	1	4	Seatbelt	5	Driver Seat	1	Nabatiyeh	2
1	2	4	1	5	Seatbelt	5	Driver Seat	1	Nabatiyeh	2
1	2	4	1	4	Seatbelt	5	Driver Seat	1	Nabatiyeh	2
1	2	4	1	5	Seatbelt	5	Driver Seat	1	Nabatiyeh	2
1	2	4	1	5	Seatbelt	5	Driver Seat	1	Nabatiyeh	2
1	2	4	1	5	Seatbelt	5	Driver Seat	1	Nabatiyeh	2
1	2	4	1	5	Seatbelt	5	Driver Seat	2	Nabatiyeh	2
1	2	4	1	5	Seatbelt	5	Driver Seat	2	Nabatiyeh	2
1	2	4	1	5	Seatbelt	5	Driver Seat	2	Nabatiyeh	2
1	2	4	1	5	Seatbelt	5	Driver Seat	2	Nabatiyeh	2
1	2	4	1	4	Seatbelt	5	Driver Seat	2	Nabatiyeh	2
1	2	4	1	6	Seatbelt	5	Driver Seat	2	Nabatiyeh	2
1	2	4	1	5	Seatbelt	5	Driver Seat	2	Nabatiyeh	2
1	2	4	1	4	Seatbelt	5	Driver Seat	2	Nabatiyeh	2
1	2	4	1	5	Seatbelt	5	Driver Seat	1	Nabatiyeh	3
4	2	4	1	4	Seatbelt	5	Driver Seat	2	Nabatiyeh	3
1	2	4	1	5	Seatbelt	5	Driver Seat	1	Nabatiyeh	4
1	2	4	1	5	Seatbelt	5	Driver Seat	1	Nabatiyeh	4
1	2	4	1	5	Seatbelt	5	Driver Seat	1	Nabatiyeh	4
4	2	4	1	5	Seatbelt	5	Driver Seat	1	Nabatiyeh	4
1	2	4	1	5	Seatbelt	5	Driver Seat	1	Nabatiyeh	4
1	2	4	1	5	Seatbelt	5	Driver Seat	1	Nabatiyeh	4
1	2	4	1	5	Seatbelt	5	Driver Seat	1	Nabatiyeh	4
1	2	4	1	5	Seatbelt	5	Driver Seat	1	Nabatiyeh	4
1	2	4	1	5	Seatbelt	5	Driver Seat	2	Nabatiyeh	4
1	2	4	1	4	Seatbelt	5	Driver Seat	2	Nabatiyeh	4
1	2	4	1	5	Seatbelt	5	Driver Seat	2	Nabatiyeh	4
1	2	4	1	4	Seatbelt	5	Driver Seat	2	Nabatiyeh	4
1	2	4	1	5	Seatbelt	5	Driver Seat	1	Nabatiyeh	5
1	2	4	1	4	Seatbelt	5	Driver Seat	1	Nabatiyeh	5
1	2	4	1	5	Seatbelt	5	Driver Seat	1	Nabatiyeh	5
1	2	4	1	5	Seatbelt	5	Driver Seat	1	Nabatiyeh	5
1	2	4	1	5	Seatbelt	5	Driver Seat	1	Nabatiyeh	5
1	2	4	1	5	Seatbelt	5	Driver Seat	1	Nabatiyeh	5
1	2	4	1	4	Seatbelt	5	Driver Seat	1	Nabatiyeh	5
1	2	4	1	5	Seatbelt	5	Driver Seat	1	Nabatiyeh	5
1	2	4	1	5	Seatbelt	5	Driver Seat	1	Nabatiyeh	5
1	2	4	1	5	Seatbelt	5	Driver Seat	1	Nabatiyeh	5
1	2	4	1	4	Seatbelt	5	Driver Seat	2	Nabatiyeh	5
1	2	4	1	5	Seatbelt	5	Driver Seat	2	Nabatiyeh	5
1	2	4	1	5	Seatbelt	5	Driver Seat	2	Nabatiyeh	5
1	2	4	1	4	Seatbelt	5	Driver Seat	2	Nabatiyeh	5
1	2	4	1	4	Seatbelt	5	Driver Seat	2	Nabatiyeh	5
1	2	1	1	5	Seatbelt	5	Driver Seat	3	Southern Beirut	6
1	2	1	1	5	Seatbelt	5	Driver Seat	3	Southern Beirut	6
1	2	1	1	5	Seatbelt	5	Driver Seat	3	Southern Beirut	6
1	2	1	1	5	Seatbelt	5	Driver Seat	3	Southern Beirut	6
1	2	1	1	5	Seatbelt	5	Driver Seat	3	Southern Beirut	6
1	2	1	1	5	Seatbelt	5	Driver Seat	3	Southern Beirut	6
1	2	1	1	5	Seatbelt	5	Driver Seat	2	Southern Beirut	7
1	2	1	1	5	Seatbelt	5	Driver Seat	2	Southern Beirut	7
1	2	1	1	5	Seatbelt	5	Driver Seat	2	Southern Beirut	7
1	2	1	1	4	Seatbelt	5	Driver Seat	2	Southern Beirut	7
1	2	1	1	5	Seatbelt	5	Driver Seat	1	Southern Beirut	1
1	2	1	1	5	Seatbelt	5	Driver Seat	1	Southern Beirut	1
1	2	1	1	5	Seatbelt	5	Driver Seat	1	Southern Beirut	1
1	2	1	1	4	Seatbelt	5	Driver Seat	1	Southern Beirut	1
1	2	1	1	5	Seatbelt	5	Driver Seat	2	Southern Beirut	1
1	2	1	1	5	Seatbelt	5	Driver Seat	2	Southern Beirut	1
1	2	1	1	5	Seatbelt	5	Driver Seat	2	Southern Beirut	1
1	2	1	1	4	Seatbelt	5	Driver Seat	1	Southern Beirut	2
1	2	1	1	5	Seatbelt	5	Driver Seat	1	Southern Beirut	2
1	2	1	1	5	Seatbelt	5	Driver Seat	1	Southern Beirut	2
1	2	1	1	5	Seatbelt	5	Driver Seat	2	Southern Beirut	2
1	2	1	1	5	Seatbelt	5	Driver Seat	2	Southern Beirut	2
1	2	1	1	4	Seatbelt	5	Driver Seat	1	Southern Beirut	3
1	2	1	1	5	Seatbelt	5	Driver Seat	1	Southern Beirut	3
1	2	1	1	5	Seatbelt	5	Driver Seat	1	Southern Beirut	3
1	2	1	1	5	Seatbelt	5	Driver Seat	1	Southern Beirut	3
1	2	1	1	5	Seatbelt	5	Driver Seat	2	Southern Beirut	3
1	2	1	1	5	Seatbelt	5	Driver Seat	2	Southern Beirut	3
1	2	1	1	5	Seatbelt	5	Driver Seat	2	Southern Beirut	3
1	2	1	1	5	Seatbelt	5	Driver Seat	2	Southern Beirut	3
1	2	1	1	6	Seatbelt	5	Driver Seat	1	Southern Beirut	4
1	2	1	1	6	Seatbelt	5	Driver Seat	1	Southern Beirut	4
1	2	1	1	5	Seatbelt	5	Driver Seat	1	Southern Beirut	4
1	2	1	1	5	Seatbelt	5	Driver Seat	2	Southern Beirut	4
1	2	1	1	5	Seatbelt	5	Driver Seat	2	Southern Beirut	4
1	2	1	1	5	Seatbelt	5	Driver Seat	2	Southern Beirut	4
1	2	1	1	5	Seatbelt	5	Driver Seat	2	Southern Beirut	4
1	2	1	1	5	Seatbelt	5	Driver Seat	1	Southern Beirut	5
1	2	1	1	6	Seatbelt	5	Driver Seat	1	Southern Beirut	5
1	2	1	1	5	Seatbelt	5	Driver Seat	1	Southern Beirut	5
1	2	1	1	6	Seatbelt	5	Driver Seat	2	Southern Beirut	5
1	2	1	1	5	Seatbelt	5	Driver Seat	2	Southern Beirut	5
1	2	1	1	6	Seatbelt	5	Driver Seat	2	Southern Beirut	5
1	2	1	1	6	Seatbelt	5	Driver Seat	2	Southern Beirut	5
1	2	1	1	5	Seatbelt	5	Driver Seat	2	Southern Beirut	5
1	2	1	1	5	Seatbelt	5	Driver Seat	2	Southern Beirut	5
1	2	1	1	6	Seatbelt	5	Driver Seat	2	Southern Beirut	5
1	2	1	1	5	Seatbelt	5	Driver Seat	2	Southern Beirut	5
1	2	1	1	5	Seatbelt	5	Driver Seat	2	Southern Beirut	5
1	2	1	1	5	Seatbelt	5	Driver Seat	2	Jouniyeh	7
1	2	4	1	5	Seatbelt	5	Driver Seat	1	Jouniyeh	1
1	2	1	1	5	Seatbelt	5	Driver Seat	1	Jouniyeh	1
1	2	1	1	5	Seatbelt	5	Driver Seat	1	Jouniyeh	1
1	2	1	1	5	Seatbelt	5	Driver Seat	1	Jouniyeh	1
1	2	1	1	5	Seatbelt	5	Driver Seat	1	Jouniyeh	1
1	2	4	1	5	Seatbelt	5	Driver Seat	1	Jouniyeh	1
1	2	4	1	5	Seatbelt	5	Driver Seat	2	Jouniyeh	1
1	2	1	1	5	Seatbelt	5	Driver Seat	2	Jouniyeh	1
1	2	1	1	5	Seatbelt	5	Driver Seat	2	Jouniyeh	1
1	2	6	1	5	Seatbelt	5	Driver Seat	2	Jouniyeh	1
1	2	1	1	5	Seatbelt	5	Driver Seat	2	Jouniyeh	1
1	2	1	1	6	Seatbelt	5	Driver Seat	2	Jouniyeh	1
1	2	1	1	5	Seatbelt	5	Driver Seat	1	Jouniyeh	2
1	2	1	1	5	Seatbelt	5	Driver Seat	1	Jouniyeh	2
3	2	1	1	5	Seatbelt	5	Driver Seat	1	Jouniyeh	2
3	2	1	1	5	Seatbelt	5	Driver Seat	1	Jouniyeh	2
1	2	1	1	5	Seatbelt	5	Driver Seat	1	Jouniyeh	2
3	2	1	1	6	Seatbelt	5	Driver Seat	2	Jouniyeh	2
1	2	1	1	6	Seatbelt	5	Driver Seat	2	Jouniyeh	2
1	2	1	1	6	Seatbelt	5	Driver Seat	2	Jouniyeh	2
1	2	1	1	5	Seatbelt	5	Driver Seat	1	Jouniyeh	3
1	2	1	1	5	Seatbelt	5	Driver Seat	1	Jouniyeh	3
1	2	1	1	5	Seatbelt	5	Driver Seat	1	Jouniyeh	3
1	2	4	1	5	Seatbelt	5	Driver Seat	1	Jouniyeh	3
1	2	1	1	5	Seatbelt	5	Driver Seat	1	Jouniyeh	3
1	2	1	1	4	Seatbelt	5	Driver Seat	1	Jouniyeh	3
3	2	1	1	5	Seatbelt	5	Driver Seat	1	Jouniyeh	3
3	2	4	1	5	Seatbelt	5	Driver Seat	1	Jouniyeh	3
3	2	1	1	7	Seatbelt	5	Driver Seat	2	Jouniyeh	3
1	2	4	1	5	Seatbelt	5	Driver Seat	2	Jouniyeh	3
1	2	6	1	5	Seatbelt	5	Driver Seat	2	Jouniyeh	3
1	2	1	1	5	Seatbelt	5	Driver Seat	2	Jouniyeh	3
1	2	1	1	5	Seatbelt	5	Driver Seat	2	Jouniyeh	3
3	2	1	1	6	Seatbelt	5	Driver Seat	1	Jouniyeh	4
1	2	4	1	6	Seatbelt	5	Driver Seat	1	Jouniyeh	4
1	2	1	1	5	Seatbelt	5	Driver Seat	1	Jouniyeh	4
1	2	1	1	6	Seatbelt	5	Driver Seat	1	Jouniyeh	4
1	2	1	1	5	Seatbelt	5	Driver Seat	1	Jouniyeh	4
1	2	1	1	5	Seatbelt	5	Driver Seat	2	Jouniyeh	4
1	2	1	1	6	Seatbelt	5	Driver Seat	2	Jouniyeh	4
3	2	1	1	6	Seatbelt	5	Driver Seat	2	Jouniyeh	4
1	2	4	1	5	Seatbelt	5	Driver Seat	2	Jouniyeh	4
1	2	1	1	5	Seatbelt	5	Driver Seat	2	Jouniyeh	4
1	2	1	1	5	Seatbelt	5	Driver Seat	2	Jouniyeh	4
1	2	1	1	5	Seatbelt	5	Driver Seat	2	Jouniyeh	4
3	2	1	1	6	Seatbelt	5	Driver Seat	1	Jouniyeh	5
1	2	4	1	6	Seatbelt	5	Driver Seat	1	Jouniyeh	5
1	2	1	1	6	Seatbelt	5	Driver Seat	1	Jouniyeh	5
1	2	1	1	5	Seatbelt	5	Driver Seat	1	Jouniyeh	5
1	2	1	1	5	Seatbelt	5	Driver Seat	1	Jouniyeh	5
1	2	1	1	5	Seatbelt	5	Driver Seat	1	Jouniyeh	5
1	2	1	1	6	Seatbelt	5	Driver Seat	1	Jouniyeh	5
1	2	1	1	5	Seatbelt	5	Driver Seat	2	Jouniyeh	5
1	2	1	1	5	Seatbelt	5	Driver Seat	2	Jouniyeh	5
1	2	1	1	4	Seatbelt	5	Driver Seat	2	Jouniyeh	5
1	2	1	1	5	Seatbelt	5	Driver Seat	2	Jouniyeh	5
1	2	1	1	5	Seatbelt	5	Driver Seat	2	Jouniyeh	5
1	2	4	1	5	Seatbelt	5	Driver Seat	2	Jouniyeh	5
3	2	4	1	5	Seatbelt	5	Driver Seat	2	Jouniyeh	5
3	2	1	2	5	Seatbelt	5	Driver Seat	3	Beirut	6
1	2	1	2	5	Seatbelt	5	Driver Seat	3	Beirut	6
1	2	1	2	5	Seatbelt	5	Driver Seat	3	Beirut	6
1	2	1	2	6	Seatbelt	5	Driver Seat	3	Beirut	6
1	2	1	2	5	Seatbelt	5	Driver Seat	3	Beirut	6
1	2	1	2	6	Seatbelt	5	Driver Seat	3	Beirut	6
1	2	1	2	6	Seatbelt	5	Driver Seat	3	Beirut	6
1	2	1	2	4	Seatbelt	5	Driver Seat	2	Beirut	7
4	2	1	2	5	Seatbelt	5	Driver Seat	2	Beirut	7
1	2	1	2	7	Seatbelt	5	Driver Seat	2	Beirut	7
1	2	1	2	5	Seatbelt	5	Driver Seat	2	Beirut	7
1	2	1	2	6	Seatbelt	5	Driver Seat	2	Beirut	7
1	2	1	2	4	Seatbelt	5	Driver Seat	2	Beirut	7
1	2	1	2	6	Seatbelt	5	Driver Seat	2	Beirut	7
1	2	1	2	5	Seatbelt	5	Driver Seat	2	Beirut	7
1	2	1	2	5	Seatbelt	5	Driver Seat	2	Beirut	7
1	2	1	2	6	Seatbelt	5	Driver Seat	2	Beirut	7
3	2	1	2	5	Seatbelt	5	Driver Seat	2	Beirut	7
1	2	1	2	5	Seatbelt	5	Driver Seat	2	Beirut	7
1	2	1	2	5	Seatbelt	5	Driver Seat	2	Beirut	7
1	2	1	2	5	Seatbelt	5	Driver Seat	2	Beirut	7
1	2	1	2	6	Seatbelt	5	Driver Seat	2	Beirut	7
1	2	1	2	5	Seatbelt	5	Driver Seat	2	Beirut	7
1	2	1	2	5	Seatbelt	5	Driver Seat	2	Beirut	7
3	2	1	2	6	Seatbelt	5	Driver Seat	2	Beirut	7
1	2	1	2	5	Seatbelt	5	Driver Seat	2	Beirut	7
1	2	1	2	6	Seatbelt	5	Driver Seat	2	Beirut	7
1	2	1	2	6	Seatbelt	5	Driver Seat	1	Beirut	1
3	2	1	2	5	Seatbelt	5	Driver Seat	1	Beirut	1
1	2	1	2	5	Seatbelt	5	Driver Seat	1	Beirut	1
1	2	1	2	5	Seatbelt	5	Driver Seat	1	Beirut	1
1	2	1	2	6	Seatbelt	5	Driver Seat	1	Beirut	1
1	2	1	2	6	Seatbelt	5	Driver Seat	1	Beirut	1
1	2	1	2	5	Seatbelt	5	Driver Seat	1	Beirut	1
[truncated: 12,939 more rows]
